# Supplementary material for: Novel Long‐Acting Ghrelin Analogue PEP‐064 Restores Energy Balance in C26 and Lewis Lung Carcinoma–Induced cachexia in Mice
Source: J Cachexia Sarcopenia Muscle. 2026 Jun 1;17(3):e70318. doi: 10.1002/jcsm.70318 (PMC13240157; doi:10.1002/jcsm.70318)
Supplement: Supplementary file 1 — Table S1: Individual counts of c‐Fos‐positive cells in all brain regions for each mouse. [file JCSM-17-e70318-s001.xlsx]

## Sheet: in
Supplementary table 1: individual counts of c-Fos-positive cells in all brain regions for each mouse.
	id	name	volume	hemisphere	vehicle_counts_2L	vehicle_counts_4L	vehicle_counts_3L	mean_vehicle	sd_vehicle	064_counts_2N	064_counts_4N	064_counts_6RR	mean_064	sd_064	p_value	q_value	p_sign
814	565	posteromedial visual area, layer 5	142734375	255	362	588	890	613.333	264.91	2186	1740	1735	1887	258.954	0.00399753	0.837805	-1
807	536	Central amygdalar nucleus	614062500	255	222	315	413	316.667	95.5109	826	756	818	800	38.3145	0.00621632	0.837805	-1
620	131	Lateral amygdalar nucleus	321109375	255	822	852	647	773.667	110.717	1064	1251	1228	1181	101.975	0.00955161	0.837805	-1
296	633	inferior colliculus commissure	1171875	0	5	7	3	5	2	13	11	13	12.3333	1.1547	0.00996386	0.837805	-1
484	1009	fiber tracts	45953125	0	30	43	32	35	7	15	7	13	11.6667	4.16333	0.0128949	0.837805	1
855	633	inferior colliculus commissure	9953125	255	35	23	36	31.3333	7.23418	61	55	46	54	7.54983	0.0199317	0.837805	-1
986	906	Retrosplenial area, lateral agranular part, layer 6a	202531250	255	515	501	735	583.667	131.245	1073	1109	1080	1087.33	19.0875	0.020093	0.837805	-1
696	279	Retrosplenial area, lateral agranular part, layer 6b	18000000	255	27	31	26	28	2.64575	49	66	51	55.3333	9.29157	0.0288098	0.837805	-1
1093	1105	Intercalated amygdalar nucleus	96968750	255	130	97	76	101	27.2213	199	150	165	171.333	25.1064	0.030517	0.837805	-1
924	778	Primary visual area, layer 5	779640625	255	4157	3581	4955	4231	689.983	11386	7462	9496	9448	1962.44	0.0327258	0.837805	-1
906	733	Ventral posteromedial nucleus of the thalamus	801921875	255	15	12	14	13.6667	1.52753	3	3	9	5	3.4641	0.033594	0.837805	1
682	251	Primary auditory area, layer 2/3	235703125	255	269	445	1040	584.667	404.03	2189	1338	2507	2011.33	604.412	0.0337299	0.837805	-1
693	272	Anteroventral periventricular nucleus	34265625	255	17	30	23	23.3333	6.50641	2	10	12	8	5.2915	0.0359439	0.837805	1
1107	10703	Dentate gyrus, molecular layer	2007156250	255	2091	2154	1451	1898.67	388.968	1310	838	901	1016.33	256.266	0.0376936	0.837805	1
642	173	Retrochiasmatic area	129781250	255	29	1	25	18.3333	15.1438	49	101	80	76.6667	26.1598	0.0401573	0.837805	-1
827	589	Taenia tecta	770406250	255	3336	2315	3403	3018	609.737	1450	1432	1268	1383.33	100.286	0.0402383	0.837805	1
845	614	Tuberal nucleus	236687500	255	24	3	15	14	10.5357	95	94	167	118.667	41.8609	0.0423637	0.837805	-1
843	612	Nucleus of the lateral lemniscus	326156250	255	91	8	23	40.6667	44.2305	108	179	131	139.333	36.2261	0.0423727	0.837805	-1
652	194	Lateral hypothalamic area	1707281250	255	255	965	1006	742	422.252	1915	1863	1835	1871	40.5956	0.0424725	0.837805	-1
345	728	arbor vitae	28625000	0	0	5	15	6.66667	7.63763	19	28	39	28.6667	10.0167	0.0425393	0.837805	-1
753	403	Medial amygdalar nucleus	784296875	255	761	386	283	476.667	251.568	1165	792	1262	1073	248.139	0.043121	0.837805	-1
576	33	Primary visual area, layer 6a	548750000	255	2386	2180	2202	2256	113.119	4874	3398	4274	4182	742.288	0.0433255	0.837805	-1
648	187	Gustatory areas, layer 5	260890625	255	272	102	376	250	138.318	496	544	806	615.333	166.857	0.0450836	0.837805	-1
239	511	Superior colliculus, motor related, intermediate gray layer, sublayer c	1890625	0	0	0	1	0.333333	0.57735	1	2	2	1.66667	0.57735	0.0474207	0.837805	-1
888	693	Ventromedial hypothalamic nucleus	233375000	255	38	33	84	51.6667	28.1129	207	287	141	211.667	73.1118	0.0487437	0.837805	-1
948	830	Dorsomedial nucleus of the hypothalamus	242328125	255	101	146	266	171	85.2936	363	529	318	403.333	111.132	0.0489838	0.837805	-1
860	643	Posterior auditory area, layer 2/3	73000000	255	136	101	281	172.667	95.4376	884	422	746	684	237.158	0.0495403	0.837805	-1
922	774	Retrosplenial area, lateral agranular part, layer 5	367953125	255	791	486	2250	1175.67	942.815	3598	3371	3245	3404.67	178.892	0.0503503	0.837805	-1
764	434	Retrosplenial area, dorsal part, layer 2/3	487093750	255	1019	424	1250	897.667	426.158	2321	1443	1844	1869.33	439.548	0.0514828	0.837805	-1
1040	1005	Primary auditory area, layer 6b	27125000	255	98	50	74	74	24	105	124	138	122.333	16.563	0.0523106	0.837805	-1
1114	312782656	No label	332328125	255	3315	1929	2682	2642	693.865	3914	3635	5069	4206	760.287	0.0585706	0.837805	-1
875	671	Retrosplenial area, lateral agranular part, layer 1	253234375	255	102	25	211	112.667	93.4577	449	278	248	325	108.43	0.0633541	0.837805	-1
739	364	Parasubthalamic nucleus	30406250	255	10	4	56	23.3333	28.4488	81	90	170	113.667	48.9932	0.0648998	0.837805	-1
763	433	Anteromedial visual area, layer 5	113812500	255	499	228	635	454	207.198	1657	795	1353	1268.33	437.193	0.0655568	0.837805	-1
1065	1046	Anteromedial visual area, layer 6a	68093750	255	212	104	119	145	58.5064	413	231	298	314	92.0489	0.0656242	0.837805	-1
705	298	Magnocellular nucleus	168781250	255	8	14	24	15.3333	8.0829	49	25	51	41.6667	14.4684	0.0671655	0.837805	-1
1021	965	Retrosplenial area, lateral agranular part, layer 2/3	335109375	255	439	116	1614	723	788.348	4454	1762	3297	3171	1350.42	0.0676012	0.837805	-1
716	319	Basomedial amygdalar nucleus	541000000	255	635	795	606	678.667	101.786	1309	848	1143	1100	233.489	0.0717992	0.837805	-1
703	292	Bed nucleus of the accessory olfactory tract	37265625	255	3	14	24	13.6667	10.504	85	40	109	78	35.0286	0.0757358	0.837805	-1
793	501	posteromedial visual area, layer 4	49578125	255	218	263	652	377.667	238.643	1593	677	1286	1185.33	466.223	0.0761511	0.837805	-1
580	41	posteromedial visual area, layer 2/3	147406250	255	675	395	1357	809	494.801	2440	1208	2448	2032	713.616	0.0790809	0.837805	-1
987	907	Paracentral nucleus	131609375	255	0	0	1	0.333333	0.57735	2	1	3	2	1	0.0824417	0.837805	-1
1089	1097	Hypothalamus	1811343750	255	484	731	966	727	241.025	965	1306	1127	1132.67	170.571	0.0831855	0.837805	-1
934	797	Zona incerta	687859375	255	282	259	242	261	20.0749	326	456	512	431.333	95.4219	0.0847941	0.837805	-1
1053	1026	Primary somatosensory area, upper limb, layer 6b	37281250	255	61	49	69	59.6667	10.0664	49	18	35	34	15.5242	0.0848535	0.837805	1
915	759	Posterior auditory area, layer 4	37046875	255	152	139	347	212.667	116.518	689	312	621	540.667	200.929	0.0864675	0.837805	-1
744	377	Posterolateral visual area, layer 6a	34593750	255	273	232	358	287.667	64.2677	423	370	388	393.667	26.9506	0.0877082	0.837805	-1
574	27	Intergeniculate leaflet of the lateral geniculate complex	35562500	255	0	3	125	42.6667	71.3185	135	127	216	159.333	49.2375	0.0883492	0.837805	-1
598	88	Anterior hypothalamic nucleus	390140625	255	86	469	491	348.667	227.742	787	847	530	721.333	168.393	0.0905994	0.837805	-1
864	651	Nucleus of the solitary tract	249625000	255	678	152	699	509.667	309.926	1729	740	1724	1397.67	569.562	0.0958287	0.837805	-1
976	884	amygdalar capsule	37765625	255	76	62	65	67.6667	7.37111	45	63	50	52.6667	9.29157	0.0971502	0.837805	1
882	681	mammillotegmental tract	41453125	255	68	42	80	63.3333	19.4251	32	27	37	32	5	0.0996565	0.837805	1
805	531	Medial pretectal area	57187500	255	104	102	161	122.333	33.5012	36	103	53	64	34.8281	0.104846	0.837805	1
800	520	Ventral auditory area, layer 6a	139781250	255	697	536	681	638	88.6961	687	824	862	791	92.0489	0.106947	0.837805	-1
728	342	Substantia innominata	1392546875	255	589	1027	706	774	226.78	547	259	508	438	156.24	0.110869	0.837805	1
707	303	Basolateral amygdalar nucleus, anterior part	364625000	255	519	596	329	481.333	137.428	746	630	661	679	60.0583	0.115115	0.837805	-1
1041	1006	Primary somatosensory area, trunk, layer 1	102421875	255	59	14	47	40	23.3024	168	60	120	116	54.111	0.120777	0.837805	-1
775	451	Basolateral amygdalar nucleus, ventral part	129625000	255	50	83	154	95.6667	53.1445	192	121	227	180	54.0093	0.126158	0.837805	-1
685	257	posteromedial visual area, layer 6a	75703125	255	313	312	176	267	78.8099	539	327	393	419.667	108.487	0.126634	0.837805	-1
686	258	Lateral septal nucleus, rostral (rostroventral) part	1080859375	255	1817	1194	1285	1432	336.51	626	1309	518	817.667	428.92	0.126715	0.837805	1
825	587	Nucleus of Darkschewitsch	16078125	255	8	2	9	6.33333	3.78594	1	0	2	1	1	0.126845	0.837805	1
923	776	corpus callosum	4933843750	255	13788	9093	10089	10990	2473.78	7140	7310	7802	7417.33	343.804	0.126891	0.837805	1
1016	954	Primary auditory area, layer 6a	148437500	255	716	359	500	525	179.808	695	716	903	771.333	114.509	0.128451	0.837805	-1
902	721	Primary visual area, layer 4	513453125	255	4021	3606	4768	4131.67	588.852	14267	5699	10855	10273.7	4313.48	0.130008	0.837805	-1
1106	1139	Nucleus of the lateral olfactory tract, layer 3	113906250	255	24	66	78	56	28.3549	204	75	232	170.333	83.7397	0.130642	0.837805	-1
401	851	Superior colliculus, optic layer	4390625	0	16	3	11	10	6.55744	19	20	41	26.6667	12.4231	0.131103	0.837805	-1
879	678	Dorsal auditory area, layer 4	66125000	255	301	124	387	270.667	134.098	789	321	792	634	271.07	0.131266	0.837805	-1
1051	1023	Ventral auditory area, layer 5	300031250	255	996	1127	1925	1349.33	502.826	1695	1997	2653	2115	489.78	0.131906	0.837805	-1
752	401	Anteromedial visual area, layer 4	30140625	255	179	97	233	169.667	68.4787	946	281	676	634.333	334.452	0.132698	0.837805	-1
690	266	Lateral septal nucleus, ventral part	56906250	255	62	24	81	55.6667	29.023	30	20	1	17	14.7309	0.13282	0.837805	1
75	158	posterior commissure	4046875	0	0	1	2	1	1	2	3	2	2.33333	0.57735	0.133583	0.837805	-1
624	140	cerebral aqueduct	216359375	255	397	173	327	299	114.595	195	157	91	147.667	52.6245	0.135376	0.837805	1
841	610	Retrosplenial area, dorsal part, layer 5	602093750	255	1527	836	3208	1857	1219.95	5085	2661	3439	3728.33	1237.63	0.135608	0.837805	-1
815	566	Postpiriform transition area	515671875	255	256	325	706	429	242.357	815	544	1011	790	234.502	0.137413	0.837805	-1
742	372	Infracerebellar nucleus	4843750	255	1	0	0	0.333333	0.57735	4	1	2	2.33333	1.52753	0.139435	0.837805	-1
913	755	Ventral auditory area, layer 2/3	195203125	255	321	652	1174	715.667	430.049	1359	932	1717	1336	393.005	0.139481	0.837805	-1
692	271	Nucleus sagulum	46718750	255	13	12	28	17.6667	8.96289	32	33	23	29.3333	5.50757	0.141541	0.837805	-1
930	788	Piriform-amygdalar area	359578125	255	283	103	163	183	91.6515	321	243	338	300.667	50.659	0.143344	0.837805	-1
1088	1094	Primary somatosensory area, lower limb, layer 4	137046875	255	550	321	437	436	114.503	1866	594	2147	1535.67	827.522	0.14553	0.837805	-1
946	821	Primary visual area, layer 2/3	999875000	255	5044	3079	5117	4413.33	1156.14	16503	5419	16158	12693.3	6302.12	0.146573	0.837805	-1
858	639	Cortical amygdalar area, anterior part	287828125	255	194	131	113	146	42.5323	760	199	733	564	316.387	0.147032	0.837805	-1
770	443	dorsal hippocampal commissure	472843750	255	1741	784	656	1060.33	592.939	151	418	303	290.667	133.927	0.147744	0.837805	1
982	900	anterior commissure, olfactory limb	438515625	255	1465	615	1059	1046.33	425.142	567	618	335	506.667	150.839	0.148148	0.837805	1
1097	1111	Primary somatosensory area, trunk, layer 5	176859375	255	641	332	826	599.667	249.58	1345	651	1247	1081	375.601	0.148854	0.837805	-1
813	564	Medial septal nucleus	305000000	255	376	215	188	259.667	101.648	31	200	135	122	85.2467	0.148855	0.837805	1
708	304	Prelimbic area, layer 2/3	207703125	255	1040	598	1021	886.333	249.885	566	739	180	495	286.184	0.150279	0.837805	1
1068	1049	Flocculus	659000000	255	423	297	131	283.667	146.456	512	364	779	551.667	210.324	0.152917	0.837805	-1
965	862	Supplemental somatosensory area, layer 6a	1033265625	255	2165	1414	1504	1694.33	410.086	3187	1770	2948	2635	758.584	0.152943	0.837805	-1
1099	1114	Anterolateral visual area, layer 4	51578125	255	196	225	297	239.333	52.0032	1170	316	930	805.333	440.438	0.154192	0.837805	-1
823	582	Orbital area, medial part, layer 2/3	154578125	255	962	285	932	726.333	382.5	253	433	85	257	174.034	0.155256	0.837805	1
917	765	Nucleus x	31375000	255	105	6	55	55.3333	49.5008	122	94	132	116	19.6977	0.156374	0.837805	-1
619	129	third ventricle	613640625	255	344	309	516	389.667	110.799	660	719	408	595.667	165.18	0.157515	0.837805	-1
1083	1086	Primary somatosensory area, trunk, layer 4	76296875	255	399	251	666	438.667	210.324	1092	471	974	845.667	329.791	0.158481	0.837805	-1
925	780	Posterior amygdalar nucleus	158203125	255	157	114	116	129	24.2693	156	146	173	158.333	13.6504	0.161147	0.837805	-1
629	148	Gustatory areas, layer 4	73468750	255	52	13	82	49	34.5977	492	96	293	293.667	198.001	0.162156	0.837805	-1
861	647	Cortical amygdalar area, posterior part	975109375	255	543	550	516	536.333	17.9536	1022	573	1173	922.667	312.09	0.164813	0.837805	-1
926	781	Nucleus y	13000000	255	4	0	11	5	5.56776	9	11	23	14.3333	7.57188	0.166873	0.837805	-1
637	163	Agranular insular area, posterior part, layer 2/3	430906250	255	182	80	458	240	195.561	466	391	941	599.333	298.259	0.167195	0.837805	-1
984	903	External cuneate nucleus	45609375	255	5	1	12	6	5.56776	54	12	85	50.3333	36.6379	0.168387	0.837805	-1
670	225	Spinal vestibular nucleus	308890625	255	129	49	356	178	159.258	360	429	306	365	61.6523	0.16868	0.837805	-1
1000	929	Primary somatosensory area, nose, layer 6b	26718750	255	38	28	20	28.6667	9.0185	24	11	18	17.6667	6.50641	0.168894	0.837805	1
645	180	Gustatory areas, layer 2/3	199343750	255	41	18	140	66.3333	64.8254	658	81	688	475.667	342.12	0.170079	0.837805	-1
673	233	Anterolateral visual area, layer 5	101296875	255	460	397	626	494.333	118.298	1301	542	969	937.333	380.49	0.173134	0.837805	-1
938	803	Pallidum	866250000	255	375	402	339	372	31.607	346	170	289	268.333	89.8016	0.174388	0.837805	1
950	836	Ectorhinal area/Layer 1	131234375	255	285	80	191	185.333	102.617	54	72	66	64	9.16515	0.176184	0.837805	1
1105	1128	Primary somatosensory area, lower limb, layer 5	279015625	255	942	486	516	648	255.053	1700	640	1687	1342.33	608.273	0.176564	0.837805	-1
1026	973	Lateral visual area, layer 2/3	151015625	255	471	471	906	616	251.147	2764	739	1852	1785	1014.16	0.178167	0.837805	-1
773	449	ventral hippocampal commissure	57875000	255	6	13	17	12	5.56776	6	7	4	5.66667	1.52753	0.180999	0.837805	1
985	905	Anterolateral visual area, layer 2/3	99203125	255	258	371	265	298	63.3167	1222	299	1226	915.667	534.053	0.181473	0.837805	-1
649	188	Accessory olfactory bulb, glomerular layer	73671875	255	81	91	136	102.667	29.2973	396	508	111	338.333	204.686	0.182039	0.837805	-1
876	672	Caudoputamen	12713390625	255	18008	10871	8783	12554	4837.31	8591	5549	7159	7099.67	1521.87	0.182271	0.837805	1
856	634	Nucleus of the posterior commissure	121578125	255	230	96	124	150	70.6824	114	10	76	66.6667	52.6245	0.182593	0.837805	1
835	600	Dorsal auditory area, layer 2/3	163796875	255	362	133	375	290	136.121	1133	292	1400	941.667	578.249	0.185013	0.837805	-1
605	105	Superior olivary complex, medial part	73562500	255	37	0	8	15	19.4679	116	13	101	76.6667	55.6447	0.186524	0.837805	-1
695	278	Striatum-like amygdalar nuclei	120765625	255	78	77	101	85.3333	13.5769	121	85	132	112.667	24.5832	0.187009	0.837805	-1
868	657	Primary somatosensory area, mouth, layer 2/3	748109375	255	428	356	886	556.667	287.474	4663	502	5063	3409.33	2525.76	0.188164	0.837805	-1
940	805	posteromedial visual area, layer 1	94156250	255	73	36	175	94.6667	71.9884	128	188	348	221.333	113.725	0.191281	0.837805	-1
834	599	Central medial nucleus of the thalamus	81703125	255	18	5	14	12.3333	6.65833	1	5	9	5	4	0.19279	0.837805	1
980	897	Visceral area, layer 1	171375000	255	50	22	54	42	17.4356	30	11	28	23	10.4403	0.196272	0.837805	1
932	794	spinal tract of the trigeminal nerve	797515625	255	168	23	37	76	79.9812	323	74	469	288.667	199.726	0.198271	0.837805	-1
898	706	Olivary pretectal nucleus	39937500	255	11	331	229	190.333	163.467	23	6	11	13.3333	8.73689	0.201254	0.837805	1
771	445	Spinal nucleus of the trigeminal, oral part	255609375	255	17	10	54	27	23.6432	71	36	53	53.3333	17.5024	0.201907	0.837805	-1
639	169	Nucleus prepositus	78296875	255	3	0	6	3	3	10	5	5	6.66667	2.88675	0.201949	0.837805	-1
783	470	Subthalamic nucleus	93718750	255	3	3	0	2	1.73205	45	5	21	23.6667	20.1329	0.202562	0.837805	-1
829	591	Central linear nucleus raphe	41828125	255	17	1	25	14.3333	12.2202	1	0	3	1.33333	1.52753	0.205165	0.837805	1
1075	1066	Anteromedial visual area, layer 2/3	104093750	255	635	269	438	447.333	183.178	2232	413	1632	1425.67	926.887	0.205551	0.837805	-1
275	599	Central medial nucleus of the thalamus	19812500	0	6	0	6	4	3.4641	0	1	0	0.333333	0.57735	0.205593	0.837805	1
757	421	Lateral visual area, layer 1	92796875	255	61	82	206	116.333	78.3603	552	184	234	323.333	199.603	0.206829	0.837805	-1
643	177	Nucleus of Roller	10843750	255	2	0	2	1.33333	1.1547	1	11	16	9.33333	7.63763	0.209161	0.837805	-1
853	630	Orbital area, lateral part, layer 5	626687500	255	975	544	851	790	221.881	1422	907	2429	1586	774.14	0.211177	0.837805	-1
1058	1035	Supplemental somatosensory area, layer 4	583156250	255	1153	576	1332	1020.33	395.075	5746	754	4862	3787.33	2663.87	0.211771	0.837805	-1
816	573	Lateral visual area, layer 4	90015625	255	530	439	923	630.667	257.224	2278	688	1367	1444.33	797.816	0.21304	0.837805	-1
889	694	Agranular insular area, ventral part, layer 2/3	303171875	255	359	171	430	320	133.832	769	281	861	637	311.718	0.213433	0.837805	-1
1015	952	Endopiriform nucleus, dorsal part	908140625	255	3991	3540	1948	3159.67	1073.29	2160	1774	2251	2061.67	253.248	0.214091	0.837805	1
943	814	Dorsal peduncular area	117390625	255	190	368	220	259.333	95.296	230	91	152	157.667	69.673	0.216389	0.837805	1
1013	950	Primary somatosensory area, mouth, layer 4	472718750	255	379	293	826	499.333	286.151	3576	234	3973	2594.33	2053.72	0.217525	0.837805	-1
1044	1010	Visceral area, layer 4	91671875	255	112	30	182	108	76.0789	495	83	388	322	213.783	0.218696	0.837805	-1
884	687	Retrosplenial area, ventral part, layer 5	854250000	255	1924	2361	2974	2419.67	527.453	8866	1847	9154	6622.33	4138.07	0.219151	0.837805	-1
333	698	Olfactory areas	90203125	0	335	19	191	181.667	158.207	0	29	35	21.3333	18.7172	0.220004	0.837805	1
941	806	Supplemental somatosensory area, layer 2/3	1072812500	255	1528	820	1387	1245	374.752	6519	767	6640	4642	3356.39	0.220547	0.837805	-1
821	580	Nucleus of the brachium of the inferior colliculus	70218750	255	99	123	214	145.333	60.6658	136	289	272	232.333	83.859	0.225802	0.837805	-1
1043	1009	fiber tracts	1827703125	255	4179	2415	2459	3017.67	1005.98	1741	1970	2383	2031.33	325.365	0.225955	0.837805	1
958	847	Primary auditory area, layer 5	356296875	255	1239	776	1396	1137	322.34	1377	1633	3083	2031	920.007	0.228691	0.837805	-1
869	658	lateral lemniscus	469937500	255	419	77	308	268	174.473	564	339	426	443	113.459	0.230152	0.837805	-1
874	670	Primary somatosensory area, trunk, layer 2/3	212875000	255	1103	310	1340	917.667	539.431	3027	707	2611	2115	1236.98	0.230497	0.837805	-1
671	226	Lateral preoptic area	510750000	255	397	369	340	368.667	28.5015	629	422	410	487	123.122	0.234291	0.837805	-1
927	783	Agranular insular area, dorsal part, layer 6a	398546875	255	630	289	865	594.667	289.621	911	668	1080	886.333	207.105	0.235982	0.837805	-1
844	613	Lateral visual area, layer 5	159359375	255	719	456	1288	821	425.275	2034	929	1238	1400.33	570.106	0.236593	0.837805	-1
567	10	Superior colliculus, motor related, intermediate gray layer	1041312500	255	3576	3205	5476	4085.67	1218.27	5990	3998	7135	5707.67	1587.44	0.237502	0.837805	-1
951	838	Primary somatosensory area, nose, layer 2/3	319921875	255	187	232	919	446	410.247	2462	183	2278	1641	1266.01	0.238801	0.837805	-1
1111	312782560	No label	720343750	255	3591	1623	3034	2749.33	1014.41	9150	2457	6110	5905.67	3351.18	0.239776	0.837805	-1
725	335	Perirhinal area, layer 6a	84156250	255	977	622	480	693	255.994	432	283	615	443.333	166.29	0.240617	0.837805	1
672	230	Nucleus raphe pallidus	17265625	255	0	1	2	1	1	0	8	10	6	5.2915	0.240837	0.837805	-1
812	558	Primary somatosensory area, nose, layer 1	202687500	255	41	88	81	70	25.3574	238	54	185	159	94.7154	0.241101	0.837805	-1
962	854	Primary somatosensory area, upper limb, layer 2/3	488765625	255	1834	726	1190	1250	556.431	5518	696	5077	3763.67	2665.81	0.241107	0.837805	-1
792	494	Superior colliculus, motor related, intermediate gray layer, sublayer a	64640625	255	61	216	198	158.333	84.7722	124	24	85	77.6667	50.4017	0.244734	0.837805	1
1115	526157184	No label	234937500	255	240	148	266	218	62	687	170	541	466	266.535	0.245074	0.837805	-1
1113	312782624	Rostrolateral area, layer 6b	554593750	255	3755	2821	2180	2918.67	792.029	6669	2369	6317	5118.33	2387.49	0.247133	0.837805	-1
961	852	Parvicellular reticular nucleus	924531250	255	680	167	951	599.333	398.176	1024	640	1492	1052	426.69	0.250604	0.837805	-1
748	388	gracile fascicle	1468750	255	0	1	0	0.333333	0.57735	6	0	13	6.33333	6.50641	0.250698	0.837805	-1
562	4	Inferior colliculus	2795375000	255	13325	15452	19362	16046.3	3062.07	30163	16441	20749	22451	7017.54	0.251549	0.837805	-1
944	816	Primary auditory area, layer 4	117125000	255	467	460	1112	679.667	374.428	993	959	2528	1493.33	896.209	0.25301	0.837805	-1
709	305	Primary visual area, layer 6b	85437500	255	388	283	189	286.667	99.5507	486	322	356	388	86.5563	0.255408	0.837805	-1
1048	1020	Posterior complex of the thalamus	593953125	255	19	18	10	15.6667	4.93288	5	9	16	10	5.56776	0.258419	0.837805	1
593	74	Lateral visual area, layer 6a	105453125	255	445	324	617	462	147.238	837	528	543	636	174.233	0.258766	0.837805	-1
1062	1041	Paraflocculus	2787765625	255	717	386	250	451	240.19	1819	307	3459	1861.67	1576.43	0.259799	0.837805	-1
699	286	Suprachiasmatic nucleus	49046875	255	1	5	17	7.66667	8.32666	0	128	67	65	64.0234	0.259915	0.837805	-1
1050	1022	Globus pallidus, external segment	805500000	255	178	92	21	97	78.6193	19	36	26	27	8.544	0.262181	0.837805	1
1061	1039	Gracile nucleus	33687500	255	9	22	1	10.6667	10.5987	223	0	107	110	111.53	0.262256	0.837805	-1
820	577	Primary somatosensory area, upper limb, layer 4	261734375	255	614	332	817	587.667	243.57	1708	444	2985	1712.33	1270.51	0.262835	0.837805	-1
1094	1106	Visceral area, layer 2/3	264593750	255	239	61	222	174	98.2293	568	96	741	468.333	333.851	0.262884	0.837805	-1
751	397	ventral tegmental decussation	32703125	255	38	6	58	34	26.2298	2	18	13	11	8.18535	0.264725	0.837805	1
832	596	Diagonal band nucleus	528968750	255	484	289	160	311	163.117	123	147	236	168.667	59.5343	0.266659	0.837805	1
660	207	Area postrema	21921875	255	11	6	0	5.66667	5.50757	229	0	92	107	115.235	0.267025	0.837805	-1
559	0	universe	352514000000	255	13127	4091	13366	10194.7	5287.28	14947	13453	16007	14802.3	1283.13	0.267521	0.837805	-1
650	189	Rhomboid nucleus	31140625	255	5	3	3	3.66667	1.1547	5	5	13	7.66667	4.6188	0.269645	0.837805	-1
683	252	Dorsal auditory area, layer 5	171593750	255	960	360	658	659.333	300.002	1215	592	1211	1006	358.54	0.270342	0.837805	-1
655	201	Primary somatosensory area, barrel field, layer 2/3	756234375	255	2873	1306	1963	2047.33	786.897	7701	865	8327	5631	4139.33	0.270581	0.837805	-1
968	869	Posterolateral visual area, layer 4	30578125	255	311	190	423	308	116.529	663	327	409	466.333	175.184	0.271962	0.837805	-1
711	310	Septofimbrial nucleus	131203125	255	56	13	37	35.3333	21.5484	15	18	17	16.6667	1.52753	0.271972	0.837805	1
1104	1127	Temporal association areas, layer 2/3	348578125	255	942	821	2705	1489.33	1054.54	2925	1631	2762	2439.33	704.765	0.273641	0.837805	-1
588	66	Lateral terminal nucleus of the accessory optic tract	2984375	255	2	0	2	1.33333	1.1547	0	0	1	0.333333	0.57735	0.273893	0.837805	1
323	681	mammillotegmental tract	7046875	0	1	0	0	0.333333	0.57735	0	2	2	1.33333	1.1547	0.273893	0.837805	-1
916	763	Vascular organ of the lamina terminalis	6046875	255	0	4	4	2.66667	2.3094	0	0	2	0.666667	1.1547	0.273893	0.837805	1
745	380	cuneate fascicle	12390625	255	1	1	1	1	0	6	0	10	5.33333	5.03322	0.274411	0.837805	-1
1109	182305696	No label	343609375	255	765	289	904	652.667	322.522	1968	347	2297	1537.33	1043.9	0.277068	0.837805	-1
702	289	Temporal association areas, layer 5	462562500	255	2455	1925	4024	2801.33	1091.52	3589	3108	4699	3798.67	815.96	0.278789	0.837805	-1
836	601	Anterolateral visual area, layer 6a	56140625	255	188	169	283	213.333	61.0765	484	202	314	333.333	141.991	0.280005	0.837805	-1
1018	959	Ventral auditory area, layer 1	146281250	255	16	28	103	49	47.1487	600	176	75	283.667	278.568	0.2805	0.837805	-1
283	611	habenular commissure	1671875	0	9	0	9	6	5.19615	1	4	0	1.66667	2.08167	0.284155	0.837805	1
909	749	Ventral tegmental area	402031250	255	313	165	300	259.333	81.9532	446	289	300	345	87.6413	0.284159	0.837805	-1
715	318	Supragenual nucleus	8906250	255	2	1	3	2	1	2	3	5	3.33333	1.52753	0.284627	0.837805	-1
1008	943	Primary motor area, Layer 2/3	1842046875	255	5932	1902	3785	3873	2016.44	12723	1702	14206	9543.67	6831.44	0.28466	0.837805	-1
607	113	Primary somatosensory area, lower limb, layer 2/3	324515625	255	2381	569	867	1272.33	971.626	4458	783	3352	2864.33	1885.41	0.284668	0.837805	-1
455	951	Pyramus (VIII)	25875000	0	0	3	9	4	4.58258	67	0	29	32	33.6006	0.28476	0.837805	-1
192	397	ventral tegmental decussation	4937500	0	1	2	7	3.33333	3.21455	0	2	0	0.666667	1.1547	0.285305	0.837805	1
905	729	Temporal association areas, layer 6a	244171875	255	1562	1243	1963	1589.33	360.777	1741	1769	2234	1914.67	276.905	0.287249	0.837805	-1
772	448	Orbital area, lateral part, layer 1	187640625	255	687	216	615	506	253.714	307	422	148	292.333	137.588	0.287678	0.837805	1
789	484	Orbital area, medial part, layer 1	205656250	255	648	241	290	393	222.191	67	208	336	203.667	134.552	0.288778	0.837805	1
52	118	Periventricular hypothalamic nucleus, intermediate part	15171875	0	3	0	2	1.66667	1.52753	0	13	8	7	6.55744	0.292409	0.837805	-1
1085	1090	Supplemental somatosensory area, layer 5	1088859375	255	1951	1558	1239	1582.67	356.64	3469	1166	3154	2596.33	1248.68	0.292882	0.837805	-1
721	328	Agranular insular area, dorsal part, layer 2/3	455765625	255	169	208	284	220.333	58.4836	628	116	664	469.333	306.525	0.293243	0.837805	-1
954	842	Superior colliculus, superficial gray layer	758578125	255	2882	1695	4201	2926	1253.58	6225	2050	8967	5747.33	3483.15	0.294308	0.837805	-1
947	827	Infralimbic area, layer 5	170609375	255	812	613	881	768.667	139.156	277	571	805	551	264.568	0.295654	0.837805	1
458	957	Uvula (IX)	57625000	0	0	2	2	1.33333	1.1547	31	0	11	14	15.7162	0.297232	0.837805	-1
741	368	Perirhinal area, layer 6b	16234375	255	125	83	56	88	34.7707	60	58	62	60	2	0.297636	0.837805	1
251	549	Thalamus	33093750	0	14	6	35	18.3333	14.9778	0	12	7	6.33333	6.02771	0.299524	0.837805	1
440	928	Culmen	106109375	0	19	44	36	33	12.7671	232	31	85	116	104.024	0.300425	0.837805	-1
873	667	Frontal pole, layer 2/3	116875000	255	95	57	38	63.3333	29.023	272	896	61	409.667	434.189	0.300981	0.837805	-1
960	851	Superior colliculus, optic layer	322281250	255	1377	1417	2535	1776.33	657.329	3977	1145	5853	3658.33	2370.12	0.301093	0.837805	-1
661	209	Lateral vestibular nucleus	70859375	255	8	2	4	4.66667	3.05505	7	15	5	9	5.2915	0.301921	0.837805	-1
1112	312782592	No label	469234375	255	2846	1481	2631	2319.33	733.933	6608	1457	5229	4431.33	2666.53	0.302039	0.837805	-1
931	791	Posterior auditory area, layer 5	90109375	255	474	204	547	408.333	180.683	826	330	736	630.667	264.245	0.303317	0.837805	-1
563	6	internal capsule	1216390625	255	862	554	184	533.333	339.472	329	193	277	266.333	68.6246	0.304928	0.837805	1
674	234	Temporal association areas, layer 4	155484375	255	695	780	2026	1167	745.129	1896	1303	2112	1770.33	418.885	0.305053	0.837805	-1
964	859	Parasolitary nucleus	6468750	255	8	1	0	3	4.3589	98	0	29	42.3333	50.3422	0.30831	0.837805	-1
566	9	Primary somatosensory area, trunk, layer 6a	116484375	255	361	153	264	259.333	104.078	442	234	411	362.333	112.216	0.308869	0.837805	-1
364	776	corpus callosum	46578125	0	41	5	33	26.3333	18.9033	18	8	9	11.6667	5.50757	0.309834	0.837805	1
936	800	Agranular insular area, ventral part, layer 5	417671875	255	972	579	954	835	221.885	1090	799	1711	1200	465.844	0.311658	0.837805	-1
631	153	lateral recess	415734375	255	170	35	66	90.3333	70.713	151	102	187	146.667	42.6654	0.315824	0.837805	-1
747	382	Field CA1	4337703125	255	13108	6802	6983	8964.33	3589.66	6446	5533	6729	6236	625.043	0.317773	0.837805	1
570	17	Superior colliculus, motor related, intermediate white layer	1048015625	255	2689	2271	3407	2789	574.564	4767	2140	5434	4113.67	1741.48	0.317809	0.837805	-1
1030	978	Paragigantocellular reticular nucleus, lateral part	328921875	255	329	92	382	267.667	154.423	452	341	363	385.333	58.7736	0.31831	0.837805	-1
226	477	Striatum	27015625	0	16	1	20	12.3333	10.0167	0	5	9	4.66667	4.50925	0.319461	0.837805	1
957	846	Dentate nucleus	168093750	255	33	7	7	15.6667	15.0111	7	1	5	4.33333	3.05505	0.320101	0.837805	1
890	696	Posterior auditory area, layer 1	56203125	255	7	15	74	32	36.5923	270	54	54	126	124.708	0.320846	0.837805	-1
9	12	Interfascicular nucleus raphe	4734375	0	1	3	7	3.66667	3.05505	0	1	3	1.33333	1.52753	0.323478	0.837805	1
983	902	Posterolateral visual area, layer 5	101375000	255	1087	714	1759	1186.67	529.581	1761	1495	1491	1582.33	154.743	0.324218	0.837805	-1
1017	957	Uvula (IX)	1092250000	255	196	104	222	174	62	1408	14	654	692	697.776	0.327033	0.837805	-1
907	735	Primary auditory area, layer 1	190218750	255	41	50	190	93.6667	83.5484	677	166	123	322	308.19	0.327267	0.837805	-1
87	181	Nucleus of reuniens	35328125	0	29	0	34	21	18.3576	0	14	8	7.33333	7.02377	0.327478	0.837805	1
1066	1047	Primary somatosensory area, barrel field, layer 4	640390625	255	2737	1713	3721	2723.67	1004.07	6946	1428	6711	5028.33	3120.19	0.329024	0.837805	-1
1057	1033	Copula pyramidis	1217781250	255	542	258	206	335.333	180.857	1492	68	1061	873.667	730.25	0.329069	0.837805	-1
1072	1060	doral tegmental decussation	20562500	255	8	4	26	12.6667	11.7189	1	9	2	4	4.3589	0.329743	0.837805	1
1081	1084	Presubiculum	529781250	255	1249	825	742	938.667	271.942	1203	900	2083	1395.33	614.505	0.330807	0.837805	-1
658	204	Accessory olfactory bulb, mitral layer	138781250	255	565	236	1390	730.333	594.5	2219	261	2303	1594.33	1155.46	0.333181	0.837805	-1
701	288	Orbital area, ventrolateral part, layer 2/3	269078125	255	3730	1308	1581	2206.33	1326.58	1563	966	1194	1241	301.262	0.333969	0.837805	1
395	842	Superior colliculus, superficial gray layer	20593750	0	89	43	186	106	73	217	68	410	231.667	171.471	0.335495	0.837805	-1
101	207	Area postrema	7968750	0	0	11	1	4	6.08276	16	0	42	19.3333	21.1975	0.336613	0.837805	-1
857	638	Gustatory areas, layer 6a	203656250	255	443	245	544	410.667	152.1	502	587	474	521	58.8473	0.337876	0.837805	-1
14	26	Superior colliculus, motor related, deep gray layer	12718750	0	16	5	65	28.6667	31.9427	31	53	77	53.6667	23.0072	0.338799	0.837805	-1
582	50	Precommissural nucleus	41500000	255	217	43	78	112.667	92.0344	24	33	82	46.3333	31.2143	0.338941	0.837805	1
450	944	Folium-tuber vermis (VII)	18250000	0	0	9	9	6	5.19615	37	0	21	19.3333	18.5562	0.339121	0.837805	-1
1092	1102	Primary somatosensory area, mouth, layer 6a	821468750	255	876	613	765	751.333	132.032	1505	467	1723	1231.67	671.131	0.340282	0.837805	-1
778	460	Midbrain trigeminal nucleus	17859375	255	33	35	73	47	22.5389	23	33	37	31	7.2111	0.344457	0.837805	1
676	237	solitary tract	5171875	255	24	9	17	16.6667	7.50555	57	0	117	58	58.5064	0.34537	0.837805	-1
127	258	Lateral septal nucleus, rostral (rostroventral) part	34187500	0	10	2	24	12	11.1355	0	2	10	4	5.2915	0.346478	0.837805	1
1025	970	Paragigantocellular reticular nucleus, dorsal part	76609375	255	1	0	9	3.33333	4.93288	3	13	7	7.66667	5.03322	0.346915	0.837805	-1
719	325	Suprageniculate nucleus	15671875	255	3	1	1	1.66667	1.1547	0	0	2	0.666667	1.1547	0.348641	0.837805	1
727	341	supramammillary decussation	7812500	255	59	3	33	31.6667	28.0238	10	23	3	12	10.1489	0.35012	0.837805	1
3	4	Inferior colliculus	5578125	0	35	32	67	44.6667	19.3993	105	33	74	70.6667	36.1156	0.350702	0.837805	-1
589	67	Interstitial nucleus of Cajal	27593750	255	11	10	6	9	2.64575	12	0	1	4.33333	6.65833	0.352009	0.837805	1
214	449	ventral hippocampal commissure	6734375	0	0	2	10	4	5.2915	1	0	0	0.333333	0.57735	0.352743	0.837805	1
568	12	Interfascicular nucleus raphe	16421875	255	17	0	16	11	9.53939	0	1	11	4	6.08276	0.354062	0.837805	1
731	350	Subceruleus nucleus	15265625	255	1	11	34	15.3333	16.9214	1	2	8	3.66667	3.78594	0.354646	0.837805	1
564	7	Principal sensory nucleus of the trigeminal	549593750	255	53	9	29	30.3333	22.0303	74	21	60	51.6667	27.4651	0.355767	0.837805	-1
996	924	cerebal peduncle	433984375	255	409	110	217	245.333	151.5	135	144	145	141.333	5.50757	0.356448	0.837805	1
759	423	Field CA2	695375000	255	1165	650	485	766.667	354.695	520	496	558	524.667	31.2623	0.358666	0.837805	1
1014	951	Pyramus (VIII)	459062500	255	135	145	151	143.667	8.0829	1312	1	470	594.333	664.285	0.36092	0.837805	-1
734	355	Agranular insular area, posterior part, layer 6b	12875000	255	47	25	33	35	11.1355	21	73	72	55.3333	29.7377	0.360937	0.837805	-1
1098	1113	Interanterodorsal nucleus of the thalamus	44000000	255	44	22	6	24	19.0788	6	23	3	10.6667	10.7858	0.365824	0.837805	1
801	523	Medial preoptic area	416687500	255	176	564	474	404.667	203.08	686	592	388	555.333	152.346	0.366276	0.837805	-1
990	911	trochlear nerve	3546875	255	10	5	8	7.66667	2.51661	3	7	7	5.66667	2.3094	0.368246	0.837805	1
1042	1007	Simple lobule	2736843750	255	2159	833	831	1274.33	766.144	3713	684	2554	2317	1528.34	0.369648	0.837805	-1
669	223	Arcuate hypothalamic nucleus	123640625	255	5	4	49	19.3333	25.697	2	69	331	134	173.865	0.371552	0.837805	-1
762	430	Retrosplenial area, ventral part, layer 2/3	514000000	255	1208	1612	2222	1680.67	510.476	3106	1405	2301	2270.67	850.906	0.37305	0.837805	-1
379	803	Pallidum	23953125	0	25	2	14	13.6667	11.5036	0	3	14	5.66667	7.37111	0.37704	0.837805	1
900	711	Cuneate nucleus	149140625	255	159	114	33	102	63.8514	663	2	287	317.333	331.542	0.377594	0.837805	-1
12	19	Induseum griseum	1875000	0	1	0	3	1.33333	1.52753	0	1	0	0.333333	0.57735	0.378531	0.837805	1
1022	966	Endopiriform nucleus, ventral part	229171875	255	327	356	446	376.333	62.0511	491	376	409	425.333	59.2143	0.378546	0.837805	-1
781	466	alveus	279921875	255	1035	358	513	635.333	354.692	372	457	388	405.667	45.17	0.378598	0.837805	1
571	19	Induseum griseum	12781250	255	28	3	7	12.6667	13.4288	3	7	2	4	2.64575	0.380085	0.837805	1
780	463	Field CA3	2771468750	255	4722	2514	2083	3106.33	1415.71	2052	1686	2806	2181.33	571.091	0.380558	0.837805	1
765	436	columns of the fornix	135187500	255	45	66	27	46	19.5192	170	43	59	90.6667	69.1689	0.380929	0.837805	-1
694	274	Retrosplenial area, dorsal part, layer 6a	376156250	255	1826	1018	1087	1310.33	447.911	4033	1448	1370	2283.67	1515.47	0.383371	0.837805	-1
733	354	Medulla	4473937500	255	3455	1546	4586	3195.67	1536.5	6105	1860	7332	5099	2871.36	0.384654	0.837805	-1
656	202	Medial vestibular nucleus	678265625	255	112	25	163	100	69.7782	209	79	176	154.667	67.5747	0.38492	0.837805	-1
602	97	Temporal association areas, layer 1	267375000	255	127	68	299	164.667	120.018	781	224	151	385.333	344.596	0.386164	0.837805	-1
1102	1125	Orbital area, ventrolateral part, layer 5	322734375	255	1695	622	1116	1144.33	537.061	1833	1004	1798	1545	468.846	0.386394	0.837805	-1
168	341	supramammillary decussation	1125000	0	3	1	7	3.66667	3.05505	0	3	2	1.66667	1.52753	0.386526	0.837805	1
600	93	motor root of the trigeminal nerve	30640625	255	0	0	1	0.333333	0.57735	0	1	2	1	1	0.386809	0.837805	-1
914	757	Ventral tegmental nucleus	19093750	255	0	0	1	0.333333	0.57735	1	0	2	1	1	0.386809	0.837805	-1
270	591	Central linear nucleus raphe	9281250	0	1	0	5	2	2.64575	0	0	1	0.333333	0.57735	0.389698	0.837805	1
1003	934	Entorhinal area, medial part, ventral zone	129468750	255	109	39	155	101	58.4123	170	127	119	138.667	27.4287	0.390229	0.837805	-1
811	556	Infralimbic area, layer 2/3	72375000	255	331	90	341	254	142.116	125	282	42	149.667	121.887	0.39028	0.837805	1
1091	1101	Agranular insular area, dorsal part, layer 5	692078125	255	483	412	1024	639.667	334.73	887	547	1395	943	426.765	0.390445	0.837805	-1
966	863	rubrospinal tract	177000000	255	79	18	85	60.6667	37.072	87	70	95	84	12.7671	0.392927	0.837805	-1
65	140	cerebral aqueduct	52421875	0	88	53	82	74.3333	18.7172	94	35	17	48.6667	40.2782	0.394718	0.837805	1
604	101	Ventral cochlear nucleus	377328125	255	142	48	64	84.6667	50.2925	51	34	74	53	20.0749	0.395304	0.837805	1
1037	996	Agranular insular area, dorsal part, layer 1	229546875	255	67	33	638	246	339.907	30	49	27	35.3333	11.9304	0.395388	0.837805	1
877	673	mammillary peduncle	10750000	255	7	0	1	2.66667	3.78594	0	0	1	0.333333	0.57735	0.397729	0.837805	1
217	452	Median preoptic nucleus	17562500	0	28	0	12	13.3333	14.0475	0	6	8	4.66667	4.16333	0.399336	0.837805	1
993	918	Entorhinal area, lateral part	4100500000	255	13803	3959	10509	9423.67	5010.94	12594	9915	15401	12636.7	2743.25	0.39972	0.837805	-1
975	882	Primary motor area, Layer 6b	93000000	255	223	117	136	158.667	56.5184	158	87	120	121.667	35.5293	0.400812	0.837805	1
981	898	Pontine central gray	303968750	255	230	118	627	325	267.468	98	186	204	162.667	56.7215	0.404187	0.837805	1
44	100	Interpeduncular nucleus	28687500	0	1	0	10	3.66667	5.50757	0	1	0	0.333333	0.57735	0.404594	0.837805	1
881	680	Orbital area, ventrolateral part, layer 6b	4687500	255	9	3	4	5.33333	3.21455	2	3	5	3.33333	1.52753	0.405359	0.837805	1
1086	1092	external medullary lamina of the thalamus	65265625	255	7	4	5	5.33333	1.52753	2	7	1	3.33333	3.21455	0.405359	0.837805	1
969	872	Dorsal nucleus raphe	62031250	255	7	6	39	17.3333	18.7705	3	5	10	6	3.60555	0.405998	0.837805	1
1036	990	Ventral auditory area, layer 4	106953125	255	469	607	1085	720.333	323.26	723	789	1630	1047.33	505.682	0.40742	0.837805	-1
838	604	Nucleus incertus	66656250	255	34	13	147	64.6667	72.0717	0	51	12	21	26.6646	0.409334	0.837805	1
880	679	Superior central nucleus raphe	335921875	255	102	2	173	92.3333	85.9089	52	18	53	41	19.9249	0.410586	0.837805	1
1002	931	Pontine gray	476062500	255	20	7	749	258.667	424.691	434	295	892	540.333	312.382	0.411449	0.837805	-1
67	145	fourth ventricle	51750000	0	0	7	2	3	3.60555	8	1	9	6	4.3589	0.412003	0.837805	-1
1073	1061	Posterior pretectal nucleus	33203125	255	29	61	12	34	24.8797	34	0	20	18	17.088	0.416669	0.844516	1
776	452	Median preoptic nucleus	79859375	255	66	89	101	85.3333	17.7858	3	77	92	57.3333	47.648	0.421797	0.844623	1
578	36	Gustatory areas, layer 1	97812500	255	47	6	246	99.6667	128.376	25	8	43	25.3333	17.5024	0.42185	0.844623	1
806	534	Supratrigeminal nucleus	82562500	255	98	11	331	146.667	165.458	78	13	62	51	33.8674	0.423071	0.844623	1
1076	1069	Parapyramidal nucleus	19671875	255	0	2	25	9	13.8924	1	2	0	1	1	0.423723	0.844623	1
614	122	Superior olivary complex, periolivary region	64156250	255	4	6	30	13.3333	14.4684	3	24	176	67.6667	94.4052	0.424318	0.844623	-1
687	260	Nucleus of the lateral olfactory tract, molecular layer	81687500	255	38	4	18	20	17.088	64	14	30	36	25.5343	0.42492	0.844623	-1
8	10	Superior colliculus, motor related, intermediate gray layer	18515625	0	45	12	95	50.6667	41.7892	45	60	184	96.3333	76.2911	0.42824	0.845739	-1
584	59	Intermediodorsal nucleus of the thalamus	69718750	255	16	3	5	8	7	1	5	6	4	2.64575	0.433293	0.845739	1
25	59	Intermediodorsal nucleus of the thalamus	38812500	0	6	0	7	4.33333	3.78594	1	0	5	2	2.64575	0.436374	0.845739	1
654	197	Rostral linear nucleus raphe	5578125	255	4	2	15	7	7	0	3	6	3	3	0.436473	0.845739	1
784	475	Medial geniculate complex	236484375	255	345	21	179	181.667	162.016	25	107	139	90.3333	58.7991	0.437932	0.845739	1
1082	1085	Secondary motor area, layer 6b	35812500	255	85	50	37	57.3333	24.8261	61	31	35	42.3333	16.2891	0.438206	0.845739	1
830	593	Primary visual area, layer 1	629953125	255	898	324	926	716	339.771	1345	379	1473	1065.67	598.105	0.440281	0.845739	-1
612	120	Agranular insular area, posterior part, layer 1	218875000	255	26	36	421	161	225.222	31	18	65	38	24.2693	0.444312	0.845739	1
850	625	Primary somatosensory area, upper limb, layer 5	395906250	255	623	498	637	586	76.531	1029	345	1035	803	396.651	0.444485	0.845739	-1
22	42	Superior colliculus, motor related, deep white layer	5812500	0	13	1	12	8.66667	6.65833	5	22	15	14	8.544	0.444493	0.845739	-1
590	68	Frontal pole, layer 1	126812500	255	40	119	46	68.3333	43.9811	70	1394	13	492.333	781.386	0.446577	0.845739	-1
1020	962	Secondary motor area, layer 2/3	1897421875	255	4643	1556	3032	3077	1543.99	7440	1324	5823	4862.33	3169.15	0.447007	0.845739	-1
1056	1031	Globus pallidus, internal segment	211875000	255	13	18	6	12.3333	6.02771	9	17	27	17.6667	9.0185	0.448913	0.845739	-1
429	908	anterior commissure, temporal limb	1125000	0	0	0	14	4.66667	8.0829	0	1	0	0.333333	0.57735	0.451266	0.845739	1
446	936	Declive (VI)	63890625	0	0	70	23	31	35.6791	73	6	103	60.6667	49.6622	0.452508	0.845739	-1
1039	1004	Ventral premammillary nucleus	43984375	255	1	1	39	13.6667	21.9393	48	10	25	27.6667	19.1398	0.452564	0.845739	-1
920	772	Anterior cingulate area, ventral part, layer 5	495093750	255	2567	440	2227	1744.67	1142.59	939	1046	1415	1133.33	249.729	0.453599	0.845739	1
659	206	Nucleus raphe magnus	63281250	255	0	12	16	9.33333	8.32666	0	78	16	31.3333	41.1987	0.454048	0.845739	-1
1032	981	Primary somatosensory area, barrel field, layer 1	418421875	255	276	135	365	258.667	115.976	451	160	468	359.667	173.125	0.454763	0.845739	-1
997	926	Entorhinal area, medial part, dorsal zone	1498500000	255	4605	1748	2779	3044	1446.82	3913	2814	5035	3920.67	1110.52	0.454844	0.845739	-1
632	155	Lateral dorsal nucleus of thalamus	532218750	255	87	113	12	70.6667	52.4436	85	16	16	39	39.8372	0.454919	0.845739	1
675	235	Lateral reticular nucleus	246046875	255	412	295	572	426.333	139.055	1115	38	1120	757.667	623.255	0.456192	0.845739	-1
735	356	Preparasubthalamic nucleus	7125000	255	3	10	10	7.66667	4.04145	7	7	32	15.3333	14.4338	0.458053	0.845739	-1
305	651	Nucleus of the solitary tract	843750	0	0	0	1	0.333333	0.57735	0	0	11	3.66667	6.35085	0.459498	0.845739	-1
577	35	Oculomotor nucleus	17968750	255	2	0	35	12.3333	19.6554	0	0	6	2	3.4641	0.459684	0.845739	1
603	100	Interpeduncular nucleus	174781250	255	51	4	50	35	26.8514	8	40	11	19.6667	17.673	0.461851	0.847204	1
862	648	Primary motor area, Layer 5	1634828125	255	4314	2931	2848	3364.33	823.482	5154	2038	6551	4581	2310.42	0.4647	0.848128	-1
211	443	dorsal hippocampal commissure	8593750	0	1	1	0	0.666667	0.57735	6	1	0	2.33333	3.21455	0.465098	0.848128	-1
268	589	Taenia tecta	7125000	0	4	24	4	10.6667	11.547	0	1	12	4.33333	6.65833	0.46742	0.849854	1
761	429	Spinal nucleus of the trigeminal, caudal part	660953125	255	1071	256	1714	1013.67	730.689	2724	0	2875	1866.33	1618.05	0.470818	0.853522	-1
572	23	Anterior amygdalar area	289468750	255	95	210	335	213.333	120.035	336	230	263	276.333	54.2433	0.472454	0.853983	-1
691	269	Posterolateral visual area, layer 2/3	84343750	255	693	288	878	619.667	301.759	958	546	863	789	215.738	0.477686	0.857728	-1
210	442	Retrosplenial area, dorsal part, layer 1	4687500	0	20	6	35	20.3333	14.5029	33	3	99	45	49.1121	0.480455	0.857728	-1
1096	1109	Parastrial nucleus	13437500	255	8	16	3	9	6.55744	42	8	7	19	19.9249	0.482202	0.857728	-1
847	620	Orbital area, medial part, layer 5	224750000	255	897	800	1053	916.667	127.641	1050	779	1383	1070.67	302.53	0.48225	0.857728	-1
1028	975	Edinger-Westphal nucleus	16015625	255	0	2	29	10.3333	16.1967	1	0	6	2.33333	3.21455	0.48409	0.857728	1
698	281	Anteromedial visual area, layer 1	67062500	255	23	34	193	83.3333	95.1332	168	62	173	134.333	62.6924	0.487681	0.857728	-1
279	604	Nucleus incertus	10671875	0	0	0	32	10.6667	18.4752	0	4	1	1.66667	2.08167	0.488129	0.857728	1
452	946	Posterior hypothalamic nucleus	28734375	0	49	27	53	43	14	0	41	48	29.6667	25.9294	0.489118	0.857728	1
736	358	Sublaterodorsal nucleus	38734375	255	10	15	73	32.6667	35.019	10	16	21	15.6667	5.50757	0.489979	0.857728	1
833	598	Ventral auditory area, layer 6b	21609375	255	84	88	98	90	7.2111	76	111	114	100.333	21.1266	0.492831	0.857728	-1
1074	1062	Primary somatosensory area, barrel field, layer 6b	73546875	255	183	113	103	133	43.589	156	77	86	106.333	43.2474	0.49377	0.857728	1
11	17	Superior colliculus, motor related, intermediate white layer	11203125	0	23	14	116	51	56.4712	39	76	135	83.3333	48.4183	0.494329	0.857728	-1
729	344	Agranular insular area, posterior part, layer 5	413656250	255	497	688	819	668	161.929	532	784	1164	826.667	318.153	0.497968	0.857728	-1
622	133	Periventricular hypothalamic nucleus, preoptic part	44171875	255	19	53	49	40.3333	18.5831	0	58	17	25	29.8161	0.499327	0.857728	1
586	63	Paraventricular hypothalamic nucleus, descending division	23828125	255	10	21	14	15	5.56776	9	56	16	27	25.3574	0.500898	0.857728	-1
886	690	mammillothalamic tract	81828125	255	28	53	28	36.3333	14.4338	110	38	26	58	45.4313	0.501418	0.857728	-1
808	540	Perirhinal area, layer 1	143437500	255	157	38	333	176	148.415	105	138	75	106	31.5119	0.501989	0.857728	1
664	214	Red nucleus	323406250	255	47	42	41	43.3333	3.21455	19	56	28	34.3333	19.2959	0.505262	0.857728	1
779	461	Primary somatosensory area, trunk, layer 6b	17156250	255	61	24	23	36	21.6564	70	31	44	48.3333	19.8578	0.507758	0.857728	-1
680	249	Posterior auditory area, layer 6a	39500000	255	183	98	221	167.333	62.9788	219	154	224	199	39.0512	0.507819	0.857728	-1
887	692	Perirhinal area, layer 5	199781250	255	1871	764	839	1158	618.614	877	422	1233	844	406.506	0.509217	0.857728	1
644	178	Ventral part of the lateral geniculate complex	201828125	255	606	682	488	592	97.7548	347	254	780	460.333	280.718	0.509354	0.857728	1
60	129	third ventricle	245812500	0	89	34	223	115.333	97.2128	93	244	164	167	75.5447	0.509858	0.857728	-1
973	878	Primary somatosensory area, mouth, layer 1	390359375	255	314	63	162	179.667	126.429	168	61	130	119.667	54.2433	0.510185	0.857728	1
991	912	Lingula (I)	61500000	255	13	1	0	4.66667	7.23418	4	0	0	1.33333	2.3094	0.514637	0.857728	1
1011	946	Posterior hypothalamic nucleus	369203125	255	447	525	745	572.333	154.536	462	662	300	474.667	181.332	0.517813	0.857728	1
754	412	Orbital area, lateral part, layer 2/3	312484375	255	877	370	853	700	286.04	1420	448	939	935.667	486.009	0.517976	0.857728	-1
609	115	Trochlear nucleus	3640625	255	1	0	1	0.666667	0.57735	0	1	0	0.333333	0.57735	0.518519	0.857728	1
723	332	Accessory supraoptic group	781250	255	0	0	1	0.333333	0.57735	1	0	1	0.666667	0.57735	0.518519	0.857728	-1
992	914	Posterodorsal preoptic nucleus	1468750	255	0	2	2	1.33333	1.1547	2	0	0	0.666667	1.1547	0.518519	0.857728	1
626	145	fourth ventricle	390843750	255	64	9	19	30.6667	29.2973	97	25	31	51	39.95	0.519722	0.857728	-1
26	62	medial longitudinal fascicle	109250000	0	1	13	87	33.6667	46.5761	0	14	24	12.6667	12.0554	0.520351	0.857728	1
839	608	Orbital area, ventrolateral part, layer 6a	127593750	255	264	154	169	195.667	59.6518	305	98	392	265	151.026	0.520434	0.857728	-1
755	413	vestibular nerve	120109375	255	29	11	14	18	9.64365	11	16	14	13.6667	2.51661	0.5217	0.857728	1
684	255	Anteroventral nucleus of thalamus	203828125	255	21	40	8	23	16.0935	22	7	18	15.6667	7.76745	0.53038	0.861693	1
797	510	Primary somatosensory area, lower limb, layer 6b	25312500	255	87	39	33	53	29.5973	49	25	45	39.6667	12.8582	0.530538	0.861693	1
1067	1048	Gigantocellular reticular nucleus	949765625	255	135	107	324	188.667	118.035	298	173	258	243	63.8357	0.53245	0.861693	-1
726	338	Subfornical organ	11406250	255	0	2	1	1	1	0	12	0	4	6.9282	0.532541	0.861693	-1
828	590	Retrosplenial area, ventral part, layer 6a	341531250	255	994	787	817	866	111.862	2476	446	1018	1313.33	1046.73	0.536844	0.861693	-1
469	975	Edinger-Westphal nucleus	11937500	0	0	1	3	1.33333	1.52753	0	1	1	0.666667	0.57735	0.538386	0.861693	1
790	488	Orbital area, lateral part, layer 6b	24125000	255	25	13	12	16.6667	7.23418	16	6	17	13	6.08276	0.53946	0.861693	1
866	654	Primary somatosensory area, nose, layer 4	273125000	255	219	250	1618	695.667	798.914	2124	159	1267	1183.33	985.168	0.543353	0.861693	-1
963	857	Visceral area, layer 6a	232515625	255	868	561	886	771.667	182.665	770	682	1334	928.667	353.776	0.543696	0.861693	-1
697	280	Barrington's nucleus	17750000	255	11	11	108	43.3333	56.003	11	19	31	20.3333	10.0664	0.552472	0.861693	1
720	326	superior cerebelar peduncles	226781250	255	130	78	113	107	26.5141	93	46	127	88.6667	40.6735	0.554212	0.861693	1
410	872	Dorsal nucleus raphe	36234375	0	9	2	17	9.33333	7.50555	1	10	7	6	4.58258	0.554288	0.861693	1
422	898	Pontine central gray	13046875	0	0	2	9	3.66667	4.72582	1	0	4	1.66667	2.08167	0.554375	0.861693	1
895	703	Cortical subplate	820781250	255	2213	1516	1251	1660	496.903	1672	1188	1490	1450	244.467	0.559452	0.861693	1
870	661	Facial motor nucleus	404140625	255	58	9	50	39	26.2869	20	38	138	65.3333	63.5715	0.560131	0.861693	-1
768	441	Anteromedial visual area, layer 6b	12718750	255	64	13	15	30.6667	28.8848	46	34	47	42.3333	7.23418	0.560486	0.861693	-1
904	728	arbor vitae	3527640625	255	1991	793	1562	1448.67	606.988	2475	1013	1908	1798.67	737.107	0.561203	0.861693	-1
979	893	Supplemental somatosensory area, layer 6b	102015625	255	279	163	206	216	58.643	280	199	248	242.333	40.7962	0.56182	0.861693	-1
945	819	Anterior cingulate area, ventral part, 6b	29671875	255	106	22	24	50.6667	47.9305	47	21	26	31.3333	13.7961	0.562437	0.861693	1
657	203	Linear nucleus of the medulla	12796875	255	4	1	8	4.33333	3.51188	12	0	9	7	6.245	0.563033	0.861693	-1
871	662	Gustatory areas, layer 6b	18890625	255	45	15	44	34.6667	17.0392	27	35	21	27.6667	7.02377	0.563048	0.861693	1
971	874	Parabigeminal nucleus	42390625	255	40	5	2	15.6667	21.1266	2	17	2	7	8.66025	0.563404	0.861693	1
1060	1038	Primary somatosensory area, barrel field, layer 6a	648000000	255	975	873	952	933.333	53.5008	1422	676	1152	1083.33	377.711	0.56374	0.861693	-1
935	798	facial nerve	51656250	255	5	1	11	5.66667	5.03322	3	5	3	3.66667	1.1547	0.565625	0.861693	1
774	450	Primary somatosensory area, upper limb, layer 1	230515625	255	238	101	77	138.667	86.8581	356	94	146	198.667	138.713	0.566075	0.861693	-1
929	786	Temporal association areas, layer 6b	40812500	255	243	144	251	212.667	59.6015	187	239	301	242.333	57.0731	0.567294	0.861693	-1
230	484	Orbital area, medial part, layer 1	48343750	0	41	15	51	35.6667	18.5831	0	43	166	69.6667	86.153	0.567646	0.861693	-1
627	146	Pontine reticular nucleus	1283343750	255	435	39	563	345.667	273.184	608	280	499	462.333	167.046	0.56888	0.861693	-1
988	908	anterior commissure, temporal limb	103062500	255	20	63	50	44.3333	22.053	50	27	28	35	13	0.569477	0.861693	1
769	442	Retrosplenial area, dorsal part, layer 1	409437500	255	790	291	825	635.333	298.714	875	769	624	756	126.004	0.569867	0.861693	-1
688	262	Reticular nucleus of the thalamus	682625000	255	189	52	50	97	79.6806	111	33	49	64.3333	41.1987	0.573	0.861693	1
796	507	Main olfactory bulb	8039953125	255	82196	11828	81026	58350	40293.5	109519	24136	108706	80787	49062.9	0.574723	0.861693	-1
681	250	Lateral septal nucleus, caudal (caudodorsal) part	268312500	255	364	9	74	149	189.011	35	93	101	76.3333	36.0185	0.576189	0.861693	1
1071	1058	Visceral area, layer 5	331125000	255	676	402	802	626.667	204.512	683	483	1127	764.333	329.614	0.578106	0.861693	-1
668	222	Nucleus raphe obscurus	7140625	255	0	2	2	1.33333	1.1547	0	5	2	2.33333	2.51661	0.57877	0.861693	-1
766	437	Spinal nucleus of the trigeminal, interpolar part	591234375	255	767	50	464	427	359.929	311	123	423	285.667	151.596	0.57995	0.861693	1
851	628	Nucleus of the optic tract	42937500	255	35	147	50	77.3333	60.7975	167	6	180	117.667	96.9244	0.580294	0.861693	-1
20	38	Paraventricular hypothalamic nucleus	5015625	0	6	0	2	2.66667	3.05505	0	4	0	1.33333	2.3094	0.581288	0.861693	1
717	320	Primary motor area, Layer 1	663093750	255	607	267	108	327.333	254.912	690	284	355	443	216.834	0.582446	0.861693	-1
628	147	Locus ceruleus	8203125	255	21	10	81	37.3333	38.2143	10	36	22	22.6667	13.0128	0.582715	0.861693	1
872	665	lateral olfactory tract, body	633875000	255	7229	1054	5660	4647.67	3209.56	8142	1731	9452	6441.67	4131.8	0.58637	0.861693	-1
689	263	Anteroventral preoptic nucleus	32734375	255	3	0	26	9.66667	14.2244	11	17	17	15	3.4641	0.586497	0.861693	-1
633	156	Dorsal auditory area, layer 6a	91906250	255	466	157	262	295	157.121	403	303	356	354	50.03	0.589165	0.861693	-1
308	656	Secondary motor area, layer 1	484375	0	2	1	3	2	1	5	0	4	3	2.64575	0.590332	0.861693	-1
794	502	Subiculum	2257656250	255	9588	5194	5986	6922.67	2341.97	6331	5637	6214	6060.67	371.54	0.590558	0.861693	1
250	542	Retrosplenial area, ventral part, layer 1	101687500	0	374	186	127	229	128.992	124	43	1283	483.333	693.715	0.592513	0.861693	-1
613	121	Lateral visual area, layer 6b	19890625	255	83	33	69	61.6667	25.7941	131	52	55	79.3333	44.7698	0.593001	0.861693	-1
606	106	Inferior salivatory nucleus	3593750	255	13	0	1	4.66667	7.23418	2	0	4	2	2	0.593623	0.861693	1
1117	527696992	No label	1750000	255	2	5	0	2.33333	2.51661	1	0	3	1.33333	1.52753	0.594189	0.861693	1
1027	974	Primary somatosensory area, mouth, layer 5	606750000	255	543	468	607	539.333	69.5725	894	188	1029	703.667	451.653	0.5944	0.861693	-1
1024	969	Orbital area, ventrolateral part, layer 1	192921875	255	1493	401	396	763.333	631.915	430	959	138	509	416.162	0.596226	0.861693	1
651	190	pyramid	269812500	255	2	15	35	17.3333	16.6233	2	13	18	11	8.18535	0.596596	0.861693	1
848	621	Motor nucleus of trigeminal	189015625	255	101	2	52	51.6667	49.5008	49	17	35	33.6667	16.0416	0.600515	0.865332	1
321	679	Superior central nucleus raphe	33156250	0	0	0	13	4.33333	7.50555	0	1	4	1.66667	2.08167	0.606187	0.870439	1
1084	1089	Hippocampal formation	1322671875	255	6265	1394	3608	3755.67	2438.86	2262	2353	4004	2873	980.531	0.606875	0.870439	1
0	0	universe	2283687500	0	29935	8547	57952	32144.7	24776.5	34065	27250	65892	42402.3	20626.1	0.611804	0.871445	-1
634	158	posterior commissure	26375000	255	28	8	37	24.3333	14.8436	12	20	25	19	6.55744	0.612301	0.871445	1
999	928	Culmen	3506343750	255	3106	2072	1366	2181.33	875.137	5280	1129	2397	2935.33	2127.22	0.614569	0.871445	-1
112	226	Lateral preoptic area	4218750	0	4	0	1	1.66667	2.08167	0	2	7	3	3.60555	0.61553	0.871445	-1
989	910	Orbital area, medial part, layer 6a	88265625	255	264	243	151	219.333	60.1027	344	76	430	283.333	184.633	0.616697	0.871445	-1
809	542	Retrosplenial area, ventral part, layer 1	462984375	255	1359	1396	2043	1599.33	384.672	2210	654	3306	2056.67	1332.63	0.618238	0.871445	-1
1023	968	Nodulus (X)	627390625	255	67	14	34	38.3333	26.7644	19	15	50	28	19.1572	0.618307	0.871445	1
758	422	Subparafascicular nucleus, parvicellular part	131281250	255	64	206	340	203.333	138.019	170	298	291	253	71.9653	0.618854	0.871445	-1
1052	1025	Paramedian lobule	2458046875	255	1313	393	311	672.333	556.346	1840	149	978	989	845.554	0.62089	0.872325	-1
998	927	Anterior cingulate area, dorsal part, layer 6b	11468750	255	41	25	11	25.6667	15.0111	36	9	13	19.3333	14.5717	0.627772	0.87282	1
575	30	Periventricular hypothalamic nucleus, anterior part	6406250	255	4	1	11	5.33333	5.1316	0	8	2	3.33333	4.16333	0.628941	0.87282	1
1108	10704	Dentate gyrus, polymorph layer	400296875	255	949	876	590	805	189.739	823	586	797	735.333	129.978	0.63095	0.87282	1
921	773	Hypoglossal nucleus	175968750	255	58	22	232	104	112.303	36	11	144	63.6667	70.6847	0.631281	0.87282	1
867	656	Secondary motor area, layer 1	1163437500	255	831	406	528	588.333	218.829	1934	300	421	885	910.473	0.633193	0.87282	-1
863	649	Anterolateral visual area, layer 6b	11250000	255	42	13	33	29.3333	14.8436	58	19	33	36.6667	19.7569	0.636324	0.87282	-1
1078	1074	Anterolateral visual area, layer 1	58703125	255	16	45	114	58.3333	50.3422	65	25	35	41.6667	20.8167	0.637113	0.87282	1
978	889	Primary somatosensory area, nose, layer 6a	401171875	255	405	296	318	339.667	57.6397	569	185	456	403.333	197.343	0.638403	0.87282	-1
767	440	Orbital area, lateral part, layer 6a	270546875	255	364	151	364	293	122.976	323	205	532	353.333	165.597	0.641162	0.87282	-1
939	804	Fields of Forel	28546875	255	2	10	10	7.33333	4.6188	16	3	10	9.66667	6.50641	0.641873	0.87282	-1
1090	1098	Medullary reticular nucleus, dorsal part	174671875	255	444	274	516	411.333	124.263	770	0	939	569.667	500.53	0.642861	0.87282	-1
897	705	midbrain tract of the trigeminal nerve	6593750	255	8	18	25	17	8.544	5	20	16	13.6667	7.76745	0.643554	0.87282	1
630	149	Paraventricular nucleus of the thalamus	195921875	255	487	116	492	365	215.655	256	296	340	297.333	42.0159	0.643738	0.87282	1
174	354	Medulla	112250000	0	0	20	94	38	49.5177	6	22	183	70.3333	97.8996	0.64535	0.87282	-1
826	588	Anterior cingulate area, ventral part, layer 1	229250000	255	1297	240	384	640.333	573.23	596	336	453	461.667	130.216	0.64677	0.87282	1
597	84	Prelimbic area, layer 6a	234718750	255	958	877	816	883.667	71.2344	1474	389	1331	1064.67	589.497	0.648927	0.87282	-1
803	527	Dorsal auditory area, layer 1	97921875	255	40	19	98	52.3333	40.9186	52	21	45	39.3333	16.2583	0.649062	0.87282	1
360	771	Pons	132187500	0	0	3	87	30	49.3862	0	27	17	14.6667	13.6504	0.649775	0.87282	1
1035	989	Fastigial nucleus	254859375	255	68	7	12	29	33.8674	19	23	14	18.6667	4.50925	0.651069	0.87282	1
1080	1081	Infralimbic area, layer 6b	5250000	255	6	19	1	8.66667	9.29157	9	0	8	5.66667	4.93288	0.654793	0.87282	1
596	83	Inferior olivary complex	258750000	255	19	64	69	50.6667	27.5379	39	9	70	39.3333	30.5014	0.658048	0.87282	1
1063	1044	Peripeduncular nucleus	21968750	255	39	29	16	28	11.5326	10	40	18	22.6667	15.5349	0.659925	0.87282	1
970	873	Supplemental somatosensory area, layer 1	624640625	255	213	245	795	417.667	327.172	427	126	392	315	164.612	0.661057	0.87282	1
849	622	Retrosplenial area, ventral part, layer 6b	26265625	255	75	32	21	42.6667	28.5365	136	17	34	62.3333	64.361	0.664304	0.87282	-1
1009	944	Folium-tuber vermis (VII)	460250000	255	433	201	184	272.667	139.113	530	0	579	369.667	321.077	0.667001	0.87282	-1
1064	1045	Ectorhinal area/Layer 6b	20218750	255	105	144	142	130.333	21.9621	127	137	147	137	10	0.667207	0.87282	-1
1047	1017	Ansiform lobule	5709593750	255	6089	3373	974	3478.67	2559.14	7015	1057	5580	4550.67	3109.52	0.669552	0.87282	-1
541	1120	Interanteromedial nucleus of the thalamus	4843750	0	4	0	0	1.33333	2.3094	0	1	1	0.666667	0.57735	0.670813	0.87282	1
436	920	Central lobule	96406250	0	15	5	24	14.6667	9.50438	35	3	21	19.6667	16.0416	0.67168	0.87282	-1
1045	1015	Anterior cingulate area, dorsal part, layer 5	603156250	255	5954	2519	4913	4462	1761.35	4233	2798	4727	3919.33	1002.02	0.672758	0.87282	1
785	477	Striatum	1360359375	255	1393	1086	1286	1255	155.83	989	1336	1252	1192.33	181.031	0.673594	0.87282	1
818	575	Central lateral nucleus of the thalamus	120203125	255	20	17	5	14	7.93725	2	1	26	9.66667	14.1539	0.673845	0.87282	1
878	675	Agranular insular area, ventral part, layer 6a	148921875	255	956	268	663	629	345.258	569	420	601	530	96.5971	0.673929	0.87282	1
1031	980	Dorsal premammillary nucleus	41250000	255	10	11	32	17.6667	12.4231	22	33	11	22	11	0.674804	0.87282	-1
679	246	Midbrain reticular nucleus, retrorubral area	214562500	255	236	71	143	150	82.7224	95	156	127	126	30.5123	0.674863	0.87282	1
937	802	stria medullaris	135968750	255	45	120	38	67.6667	45.4569	250	17	45	104	127.212	0.678806	0.87282	-1
750	393	Posterolateral visual area, layer 6b	2781250	255	17	12	19	16	3.60555	24	22	9	18.3333	8.14453	0.683347	0.87282	-1
840	609	Subparafascicular area	26375000	255	2	15	36	17.6667	17.1561	13	12	14	13	1	0.68414	0.87282	1
718	321	Subgeniculate nucleus	13390625	255	17	0	10	9	8.544	7	5	8	6.66667	1.52753	0.684822	0.87282	1
79	164	central canal, spinal cord/medulla	937500	0	0	0	2	0.666667	1.1547	0	0	1	0.333333	0.57735	0.685598	0.87282	1
171	347	Subparaventricular zone	2187500	0	0	0	1	0.333333	0.57735	0	0	2	0.666667	1.1547	0.685598	0.87282	-1
819	576	Accessory facial motor nucleus	2750000	255	0	0	1	0.333333	0.57735	0	0	2	0.666667	1.1547	0.685598	0.87282	-1
903	725	Ventral posterolateral nucleus of the thalamus, parvicellular part	17843750	255	0	0	1	0.333333	0.57735	0	0	2	0.666667	1.1547	0.685598	0.87282	-1
267	588	Anterior cingulate area, ventral part, layer 1	75390625	0	363	82	239	228	140.823	114	39	364	172.333	170.171	0.685741	0.87282	1
63	133	Periventricular hypothalamic nucleus, preoptic part	3968750	0	1	0	6	2.33333	3.21455	0	0	4	1.33333	2.3094	0.686439	0.87282	1
281	609	Subparafascicular area	4500000	0	0	0	4	1.33333	2.3094	0	1	6	2.33333	3.21455	0.686439	0.87282	-1
928	784	corticospinal tract	38890625	255	6	0	45	17	24.4336	50	3	23	25.3333	23.5867	0.692719	0.87282	-1
918	767	Secondary motor area, layer 5	2240859375	255	8412	5035	6361	6602.67	1701.42	10009	3131	9942	7694	3951.82	0.692985	0.87282	-1
592	73	ventricular systems	136890625	255	47	212	588	282.333	277.273	101	383	126	203.333	156.097	0.694891	0.87282	1
732	351	Bed nuclei of the stria terminalis	745828125	255	465	755	435	551.667	176.73	550	494	471	505	40.6325	0.695683	0.87282	1
710	307	Magnocellular reticular nucleus	322437500	255	90	96	442	209.333	201.518	172	186	111	156.333	39.879	0.695875	0.87282	1
854	632	Dentate gyrus, granule cell layer	792468750	255	958	974	1344	1092	218.385	766	339	1643	916	664.815	0.698861	0.87282	1
1006	939	Nucleus ambiguus, dorsal division	9500000	255	17	5	21	14.3333	8.32666	52	3	9	21.3333	26.727	0.701032	0.87282	-1
666	217	Superior vestibular nucleus	178031250	255	82	34	68	61.3333	24.6847	75	58	26	53	24.8797	0.701576	0.87282	1
1054	1029	Posterior limiting nucleus of the thalamus	53593750	255	15	56	105	58.6667	45.0592	45	53	122	73.3333	42.336	0.7023	0.87282	-1
959	849	Visceral area, layer 6b	20953125	255	65	54	74	64.3333	10.0167	65	51	95	70.3333	22.4796	0.703495	0.87282	-1
665	215	Anterior pretectal nucleus	575156250	255	158	307	94	186.333	109.29	305	34	370	236.333	178.214	0.704033	0.87282	-1
1033	982	Fasciola cinerea	31359375	255	13	8	64	28.3333	30.9892	17	2	40	19.6667	19.1398	0.705346	0.87282	1
1038	998	Fundus of striatum	180656250	255	75	141	172	129.333	49.5412	146	69	128	114.333	40.2782	0.705727	0.87282	1
955	843	Parasubiculum	470921875	255	1417	503	504	808	527.41	813	618	1482	971	453.152	0.705957	0.87282	-1
254	564	Medial septal nucleus	53968750	0	22	0	18	13.3333	11.7189	0	8	21	9.66667	10.5987	0.70848	0.874191	1
615	125	optic tract	339359375	255	202	152	61	138.333	71.4866	114	164	195	157.667	40.8697	0.710083	0.874423	-1
393	839	Dorsal motor nucleus of the vagus nerve	531250	0	0	2	2	1.33333	1.1547	0	0	7	2.33333	4.04145	0.715232	0.877387	-1
374	795	Periaqueductal gray	74781250	0	67	63	216	115.333	87.2028	132	111	168	137	28.8271	0.71607	0.877387	-1
1069	1052	Pedunculopontine nucleus	230359375	255	115	26	254	131.667	114.91	228	84	176	162.667	72.92	0.716747	0.877387	-1
71	149	Paraventricular nucleus of the thalamus	49140625	0	88	5	80	57.6667	45.7857	3	31	95	43	47.1593	0.718832	0.8782	1
653	196	Accessory olfactory bulb, granular layer	105812500	255	1220	320	446	662	487.332	798	282	1381	820.333	549.84	0.728154	0.887834	-1
569	15	Parataenial nucleus	133625000	255	280	153	209	214	63.6475	308	132	123	187.667	104.309	0.731606	0.887945	1
100	206	Nucleus raphe magnus	45296875	0	0	7	15	7.33333	7.50555	0	37	0	12.3333	21.362	0.732392	0.887945	-1
1110	182305712	No label	289218750	255	396	312	482	396.667	85.002	576	220	533	443	194.317	0.732555	0.887945	-1
640	170	Dorsal part of the lateral geniculate complex	360640625	255	132	119	3	84.6667	71.0235	33	23	315	123.667	165.775	0.735351	0.888154	-1
1070	1054	Infralimbic area, layer 6a	101781250	255	243	371	155	256.333	108.616	405	99	395	299.667	173.854	0.736155	0.888154	-1
273	596	Diagonal band nucleus	29390625	0	29	1	12	14	14.1067	0	5	25	10	13.2288	0.738334	0.888154	1
243	525	Supramammillary nucleus	5125000	0	6	0	10	5.33333	5.03322	0	8	4	4	4	0.738474	0.888154	1
1034	988	Ectorhinal area/Layer 5	216765625	255	1782	1213	2133	1709.33	464.285	1774	1671	1997	1814	166.64	0.742014	0.889668	-1
995	920	Central lobule	1951312500	255	464	313	430	402.333	79.2107	474	190	720	461.333	265.227	0.742611	0.889668	-1
724	333	Septohippocampal nucleus	18546875	255	10	4	7	7	3	9	7	7	7.66667	1.1547	0.746781	0.892463	-1
113	230	Nucleus raphe pallidus	11796875	0	0	0	3	1	1.73205	0	5	0	1.66667	2.88675	0.752453	0.892463	-1
798	511	Superior colliculus, motor related, intermediate gray layer, sublayer c	38468750	255	19	10	31	20	10.5357	18	21	28	22.3333	5.1316	0.753696	0.892463	-1
817	574	Tegmental reticular nucleus	356781250	255	165	4	556	241.667	283.874	480	237	199	305.333	152.454	0.754305	0.892463	-1
942	810	Anterior cingulate area, ventral part, 6a	182671875	255	892	154	364	470	380.247	622	239	293	384.667	207.303	0.754774	0.892463	1
579	38	Paraventricular hypothalamic nucleus	124828125	255	72	140	111	107.667	34.1223	60	164	58	94	60.63	0.755102	0.892463	1
636	162	Laterodorsal tegmental nucleus	58812500	255	7	12	144	54.3333	77.6938	12	50	165	75.6667	79.6639	0.756527	0.892463	-1
896	704	Agranular insular area, ventral part, layer 1	126640625	255	38	7	196	80.3333	101.362	88	42	48	59.3333	25.0067	0.757572	0.892463	1
712	311	Basolateral amygdalar nucleus, posterior part	315125000	255	571	357	193	373.667	189.55	519	303	426	416	108.347	0.757937	0.892463	-1
738	363	Prelimbic area, layer 5	496343750	255	2983	1345	3270	2532.67	1038.51	2168	1482	3182	2277.33	855.257	0.759428	0.892519	1
109	222	Nucleus raphe obscurus	6078125	0	0	1	2	1	1	0	3	1	1.33333	1.52753	0.770026	0.896016	-1
804	530	dorsal fornix	36734375	255	2	0	1	1	1	3	1	0	1.33333	1.52753	0.770026	0.896016	-1
635	159	Anterior olfactory nucleus	1878250000	255	9777	2028	10623	7476	4737.03	6179	4613	8750	6514	2088.75	0.770466	0.896016	1
746	381	Substantia nigra, reticular part	836312500	255	86	9	26	40.3333	40.4516	17	36	44	32.3333	13.8684	0.771417	0.896016	1
1001	930	Parafascicular nucleus	210671875	255	33	44	18	31.6667	13.0512	37	17	32	28.6667	10.4083	0.771871	0.896016	1
788	483	Medial habenula	149156250	255	83	51	77	70.3333	17.0098	58	174	24	85.3333	78.6469	0.775076	0.896016	-1
977	888	Perirhinal area, layer 2/3	243375000	255	1593	316	1010	973	639.304	967	440	1118	841.667	355.953	0.775446	0.896016	1
647	186	Lateral habenula	161000000	255	185	191	46	140.667	82.0386	281	19	31	110.333	147.923	0.775678	0.896016	1
892	698	Olfactory areas	2086140625	255	3717	2275	4747	3579.67	1241.71	4017	2023	3823	3287.67	1099.52	0.775831	0.896016	1
246	531	Medial pretectal area	1406250	0	0	0	3	1	1.73205	0	1	1	0.666667	0.57735	0.776898	0.896016	1
646	181	Nucleus of reuniens	188750000	255	151	82	81	104.667	40.129	137	46	100	94.3333	45.7639	0.783582	0.902041	1
756	414	Subparafascicular nucleus, magnocellular part	39593750	255	10	38	98	48.6667	44.9592	49	85	38	57.3333	24.5832	0.788094	0.905549	-1
154	313	Midbrain	104671875	0	123	77	242	147.333	85.1489	222	97	175	164.667	63.1374	0.792183	0.907286	-1
891	697	medial lemniscus	270765625	255	46	15	120	60.3333	53.9475	73	62	74	69.6667	6.65833	0.79347	0.907286	-1
33	73	ventricular systems	27171875	0	17	10	158	61.6667	83.5005	32	23	85	46.6667	33.5012	0.794008	0.907286	1
140	286	Suprachiasmatic nucleus	4750000	0	0	0	2	0.666667	1.1547	0	3	0	1	1.73205	0.797171	0.907588	-1
831	595	fasciculus retroflexus	86125000	255	97	56	79	77.3333	20.5508	99	21	89	69.6667	42.4421	0.797209	0.907588	1
786	478	Primary somatosensory area, lower limb, layer 6a	265718750	255	696	415	303	471.333	202.466	719	271	564	518	227.515	0.803987	0.909219	-1
1007	940	cingulum bundle	511671875	255	1473	730	580	927.667	478.191	1309	485	695	829.667	428.188	0.804655	0.909219	1
1029	977	Ectorhinal area/Layer 6a	155437500	255	1683	1417	1776	1625.33	186.318	1677	1225	1808	1570	305.874	0.804857	0.909219	1
340	707	Infralimbic area, layer 1	29000000	0	4	49	60	37.6667	29.6704	0	11	142	51	79	0.804949	0.909219	-1
591	72	Anterodorsal preoptic nucleus	17093750	255	37	55	21	37.6667	17.0098	54	22	26	34	17.4356	0.807184	0.909219	1
952	839	Dorsal motor nucleus of the vagus nerve	44281250	255	130	20	246	132	113.013	210	12	251	157.667	127.806	0.807466	0.909219	-1
617	127	Anteromedial nucleus	167875000	255	14	16	3	11	7	19	1	8	9.33333	9.07377	0.814292	0.915237	1
573	26	Superior colliculus, motor related, deep gray layer	608312500	255	1664	1202	2092	1652.67	445.108	2242	1147	1875	1754.67	557.33	0.817132	0.915603	-1
1095	1107	Medullary reticular nucleus, ventral part	375250000	255	316	163	694	391	273.329	556	0	835	463.667	425.089	0.817579	0.915603	-1
730	347	Subparaventricular zone	74656250	255	37	80	169	95.3333	67.3226	11	202	122	111.667	95.9184	0.822402	0.918973	-1
782	469	posteromedial visual area, layer 6b	14343750	255	73	51	29	51	22	59	44	60	54.3333	8.96289	0.825573	0.918973	-1
1077	1070	Primary somatosensory area, barrel field, layer 5	602875000	255	1762	1210	1190	1387.33	324.625	2098	678	1721	1499	735.57	0.826697	0.918973	-1
445	935	Anterior cingulate area, dorsal part, layer 1	91515625	0	641	164	780	528.333	323.086	445	70	1375	630	671.882	0.829084	0.918973	-1
610	117	optic chiasm	142171875	255	3	0	6	3	3	0	7	0	2.33333	4.04145	0.830691	0.918973	1
852	629	Ventral anterior-lateral complex of the thalamus	361859375	255	13	5	2	6.66667	5.68624	3	7	13	7.66667	5.03322	0.830921	0.918973	-1
737	362	Mediodorsal nucleus of thalamus	674109375	255	300	109	109	172.667	110.274	219	73	173	155	74.6458	0.830995	0.918973	1
662	210	Lateral mammillary nucleus	16187500	255	0	0	4	1.33333	2.3094	1	2	0	1	1	0.834672	0.919374	1
1005	936	Declive (VI)	1865578125	255	2234	2085	748	1689	818.328	1732	481	2368	1527	960.058	0.835136	0.919374	1
236	503	Superior colliculus, motor related, intermediate gray layer, sublayer b	4296875	0	0	2	9	3.66667	4.72582	2	2	5	3	1.73205	0.83582	0.919374	1
1101	1123	inferior cerebellar peduncle	373843750	255	53	22	108	61	43.5546	112	26	68	68.6667	43.0039	0.838864	0.921084	-1
1059	1037	Postsubiculum	418484375	255	1932	750	937	1206.33	635.363	1035	922	1403	1120	251.513	0.842742	0.923701	1
1049	1021	Secondary motor area, layer 6a	1154500000	255	3455	3118	2284	2952.33	602.822	4743	1245	3576	3188	1780.99	0.8449	0.924428	-1
777	456	Posterior auditory area, layer 6b	8906250	255	48	14	26	29.3333	17.2434	37	22	36	31.6667	8.3865	0.84702	0.92511	-1
581	42	Superior colliculus, motor related, deep white layer	170843750	255	384	334	325	347.667	31.7857	535	170	267	324	189.058	0.84956	0.926248	1
595	81	lateral ventricle	1246625000	255	3201	1154	1102	1819	1197.13	1062	1829	3108	1999.67	1033.62	0.853004	0.928366	-1
608	114	Superior olivary complex, lateral part	97203125	255	6	10	28	14.6667	11.7189	1	28	21	16.6667	14.0119	0.859098	0.933355	-1
667	218	Lateral posterior nucleus of the thalamus	541781250	255	154	310	121	195	100.95	263	31	239	177.667	127.583	0.863022	0.93389	1
949	831	Agranular insular area, dorsal part, layer 6b	24484375	255	51	24	41	38.6667	13.6504	33	21	55	36.3333	17.2434	0.863583	0.93389	1
824	583	Claustrum	247453125	255	1633	554	1245	1144	546.545	1188	1356	1075	1206.33	141.394	0.864123	0.93389	-1
899	707	Infralimbic area, layer 1	73546875	255	119	87	99	101.667	16.1658	107	91	113	103.667	11.3725	0.870307	0.938931	-1
912	754	Olfactory tubercle	1896718750	255	217	213	1044	491.333	478.628	803	108	743	551.333	385.108	0.874232	0.941524	-1
151	307	Magnocellular reticular nucleus	5203125	0	0	2	4	2	2	0	5	0	1.66667	2.88675	0.87832	0.94428	1
618	128	Midbrain reticular nucleus	2434828125	255	1168	1190	2012	1456.67	481.059	1458	1132	1948	1512.67	410.738	0.885729	0.945225	-1
749	390	Supraoptic nucleus	29109375	255	1	10	75	28.6667	40.3774	18	27	53	32.6667	18.1751	0.886334	0.945225	-1
846	616	Cuneiform nucleus	147656250	255	143	108	267	172.667	83.5484	107	153	231	163.667	62.6844	0.889118	0.945225	1
885	689	Ventrolateral preoptic nucleus	15453125	255	0	1	5	2	2.64575	0	5	0	1.66667	2.88675	0.889968	0.945225	1
82	171	Prelimbic area, layer 1	62265625	0	435	73	128	212	195.072	14	66	475	185	252.49	0.890991	0.945225	1
1004	935	Anterior cingulate area, dorsal part, layer 1	290062500	255	2746	759	1862	1789	995.509	1338	425	3189	1650.67	1408.28	0.896926	0.945225	1
704	296	Anterior cingulate area, ventral part, layer 2/3	242531250	255	1080	193	603	625.333	443.922	778	738	233	583	303.768	0.898974	0.945225	1
956	844	Primary motor area, Layer 6a	1436562500	255	2763	1939	1933	2211.67	477.478	2797	1181	2915	2297.67	968.86	0.89928	0.945225	-1
663	211	Anterior cingulate area, dorsal part, layer 2/3	305328125	255	3122	902	1234	1752.67	1197.44	2137	2030	763	1643.33	764.266	0.901462	0.945225	1
893	699	Agranular insular area, ventral part, layer 6b	3375000	255	8	1	6	5	3.60555	5	2	7	4.66667	2.51661	0.902585	0.945225	1
1019	961	Piriform area	6402906250	255	17639	11698	19540	16292.3	4090.77	20187	8992	21513	16897.3	6878.25	0.903496	0.945225	-1
561	2	Primary somatosensory area, mouth, layer 6b	56656250	255	74	60	59	64.3333	8.3865	64	62	65	63.6667	1.52753	0.903965	0.945225	1
894	702	Primary somatosensory area, nose, layer 5	282484375	255	232	270	547	349.667	171.949	547	108	332	329	219.515	0.904387	0.945225	1
621	132	Prelimbic area, layer 6b	10578125	255	17	29	9	18.3333	10.0664	37	7	15	19.6667	15.5349	0.907681	0.945225	-1
910	750	Posterolateral visual area, layer 1	78703125	255	211	31	182	141.333	96.6454	61	103	232	132	89.1123	0.908097	0.945225	1
362	773	Hypoglossal nucleus	12578125	0	0	8	8	5.33333	4.6188	0	0	14	4.66667	8.0829	0.908716	0.945225	1
678	243	Dorsal auditory area, layer 6b	15156250	255	81	27	28	45.3333	30.8923	53	37	53	47.6667	9.2376	0.910157	0.945225	-1
791	491	Medial mammillary nucleus	280734375	255	32	4	148	61.3333	76.3501	59	86	56	67	16.5227	0.910625	0.945225	-1
1100	1120	Interanteromedial nucleus of the thalamus	22671875	255	18	1	8	9	8.544	4	9	12	8.33333	4.04145	0.91086	0.945225	1
901	718	Ventral posterolateral nucleus of the thalamus	313015625	255	27	2	24	17.6667	13.6504	3	24	30	19	14.1774	0.912252	0.945225	-1
740	366	Submedial nucleus of the thalamus	88156250	255	8	2	2	4	3.4641	8	1	4	4.33333	3.51188	0.91247	0.945225	-1
967	867	Parabrachial nucleus	435421875	255	925	389	1413	909	512.187	979	524	1104	869	305.246	0.914287	0.945225	1
919	771	Pons	2982531250	255	1799	284	1978	1353.67	930.672	1294	1064	1504	1287.33	220.076	0.914366	0.945225	1
713	313	Midbrain	2738031250	255	2935	3198	4107	3413.33	614.957	4081	2562	3786	3476.33	805.457	0.919776	0.947751	-1
641	171	Prelimbic area, layer 1	254750000	255	445	862	502	603	226.104	728	340	801	623	247.788	0.922759	0.947751	-1
933	795	Periaqueductal gray	2206656250	255	2541	2034	4926	3167	1544.29	3370	2368	4075	3271	857.795	0.92497	0.947751	-1
242	523	Medial preoptic area	4437500	0	5	0	6	3.66667	3.21455	0	1	9	3.33333	4.93288	0.927328	0.947751	1
594	78	middle cerebellar peduncle	464921875	255	41	0	46	29	25.2389	51	24	17	30.6667	17.9536	0.930681	0.947751	-1
1010	945	Primary somatosensory area, upper limb, layer 6a	471187500	255	559	490	664	571	87.6185	819	298	642	586.333	264.923	0.931452	0.947751	-1
953	841	trapezoid body	139781250	255	10	2	25	12.3333	11.6762	8	12	15	11.6667	3.51188	0.931998	0.947751	1
623	136	Intermediate reticular nucleus	1203921875	255	688	218	816	574	314.878	751	190	856	599	358.074	0.932076	0.947751	-1
974	880	Dorsal tegmental nucleus	43625000	255	6	0	29	11.6667	15.3079	7	5	26	12.6667	11.5902	0.932761	0.947751	-1
842	611	habenular commissure	28125000	255	16	55	53	41.3333	21.9621	1	107	6	38	59.808	0.93448	0.947751	1
1055	1030	Primary somatosensory area, lower limb, layer 1	149687500	255	220	40	33	97.6667	106.002	143	90	77	103.333	34.9619	0.936656	0.947751	-1
994	919	Anterior cingulate area, dorsal part, layer 6a	354984375	255	2478	1336	1092	1635.33	739.898	2883	595	1226	1568	1181.72	0.938077	0.947751	1
530	1097	Hypothalamus	74421875	0	21	10	58	29.6667	25.1462	0	49	35	28	25.2389	0.939314	0.947751	1
972	877	tectospinal pathway	79281250	255	11	0	14	8.33333	7.37111	23	0	4	9	12.2882	0.940451	0.947751	-1
859	642	Nucleus of the trapezoid body	49984375	255	35	0	6	13.6667	18.7172	41	3	1	15	22.5389	0.941078	0.947751	-1
837	603	fimbria	705140625	255	257	206	87	183.333	87.2372	46	242	283	190.333	126.666	0.941407	0.947751	-1
1046	1016	olfactory nerve layer of main olfactory bulb	1969218750	255	171	76	1001	416	508.847	531	199	448	392.667	172.778	0.945744	0.947751	1
799	515	Medial preoptic nucleus	103234375	255	35	165	119	106.333	65.9191	124	134	51	103	45.31	0.946345	0.947751	1
908	741	Ventral posteromedial nucleus of the thalamus, parvicellular part	67250000	255	0	7	14	7	7	11	5	4	6.66667	3.78594	0.946625	0.947751	1
565	8	Basic cell groups and regions	41531250	255	129	55	35	73	49.5177	102	50	60	70.6667	27.5923	0.947472	0.947751	1
787	482	brachium of the inferior colliculus	172046875	255	479	120	459	352.667	201.743	250	703	147	366.667	295.791	0.949663	0.948407	-1
743	374	Substantia nigra, compact part	104296875	255	56	9	13	26	26.0576	16	35	30	27	9.84886	0.954949	0.950333	-1
795	503	Superior colliculus, motor related, intermediate gray layer, sublayer b	202421875	255	101	98	76	91.6667	13.6504	85	34	163	94	64.9692	0.956592	0.950333	-1
601	96	Dorsal cochlear nucleus	294562500	255	213	13	89	105	100.955	90	44	169	101	63.2218	0.956909	0.950333	1
810	549	Thalamus	2302984375	255	849	1037	1294	1060	223.39	1029	840	1344	1071	254.611	0.957884	0.950333	-1
1087	1093	Pontine reticular nucleus, caudal part	1547812500	255	162	41	931	378	482.718	285	342	459	362	88.7074	0.959816	0.950333	1
883	685	Ventral medial nucleus of the thalamus	369906250	255	62	45	17	41.3333	22.723	63	13	51	42.3333	26.1024	0.962526	0.950333	-1
625	143	Nucleus ambiguus, ventral division	10968750	255	24	10	27	20.3333	9.07377	43	4	12	19.6667	20.5994	0.962585	0.950333	1
706	301	stria terminalis	356843750	255	427	188	104	239.667	167.584	196	251	257	234.667	33.6204	0.963889	0.950333	1
585	62	medial longitudinal fascicle	527750000	255	72	99	253	141.333	97.6439	136	68	230	144.667	81.347	0.966011	0.950908	-1
599	91	Interposed nucleus	431734375	255	59	9	30	32.6667	25.1064	47	30	23	33.3333	12.3423	0.969742	0.953063	-1
722	330	Retrosplenial area, dorsal part, layer 6b	15421875	255	82	46	20	49.3333	31.1341	89	27	29	48.3333	35.2326	0.972405	0.953667	1
583	56	Nucleus accumbens	2054593750	255	3375	2800	1233	2469.33	1108.62	3371	1395	2734	2500	1008.57	0.973441	0.953667	-1
611	118	Periventricular hypothalamic nucleus, intermediate part	55500000	255	17	4	33	18	14.5258	0	39	14	17.6667	19.7569	0.982439	0.955459	1
760	427	Ectorhinal area/Layer 2/3	221625000	255	1068	444	1930	1147.33	746.17	1175	876	1420	1157	272.446	0.984736	0.955459	-1
822	581	Triangular nucleus of septum	108312500	255	30	26	38	31.3333	6.1101	78	14	3	31.6667	40.501	0.989984	0.955459	-1
714	314	Agranular insular area, posterior part, layer 6a	209562500	255	747	510	826	694.333	164.452	582	758	747	695.667	98.5918	0.991087	0.955459	-1
802	525	Supramammillary nucleus	97281250	255	175	11	135	107	85.5102	41	205	77	107.667	86.1936	0.992867	0.955459	-1
616	126	Periventricular hypothalamic nucleus, posterior part	69828125	255	4	2	129	45	72.753	0	50	84	44.6667	42.2532	0.994929	0.955459	1
700	287	Bed nucleus of the anterior commissure	3796875	255	0	1	2	1	1	1	1	1	1	0	1	0.955459	0
167	338	Subfornical organ	3093750	0	1	0	0	0.333333	0.57735	0	1	0	0.333333	0.57735	1	0.955459	0
232	491	Medial mammillary nucleus	22078125	0	1	0	1	0.666667	0.57735	0	1	1	0.666667	0.57735	1	0.955459	0
297	634	Nucleus of the posterior commissure	1078125	0	0	0	1	0.333333	0.57735	0	1	0	0.333333	0.57735	1	0.955459	0
677	238	Nucleus raphe pontis	21640625	255	0	0	2	0.666667	1.1547	0	1	1	0.666667	0.57735	1	0.955459	0
16	30	Periventricular hypothalamic nucleus, anterior part	3125000	0	0	0	3	1	1.73205	0	2	1	1	1	1	0.955459	0
1116	526322272	No label	468750	255	2	1	0	1	1	0	1	2	1	1	1	0.955459	0
1103	1126	Tuberomammillary nucleus, dorsal part	7312500	255	5	3	5	4.33333	1.1547	0	9	4	4.33333	4.50925	1	0.955459	0
1079	1077	Perireunensis nucleus	9125000	255	4	8	1	4.33333	3.51188	10	1	2	4.33333	4.93288	1	0.955459	0
587	64	Anterodorsal nucleus	78234375	255	26	13	5	14.6667	10.5987	25	4	15	14.6667	10.504	1	0.955459	0
